# Supplementary material for: Genome-Wide Characterization of the HaALS Gene Family Reveals Its Potential Roles in Imazethapyr Tolerance in Sunflower (Helianthus annuus L.)
Source: Plants (Basel). 2026 Jul 8;15(14):2113. doi: 10.3390/plants15142113 (PMC13414588; doi:10.3390/plants15142113)
Supplement: Supplementary file 1 [file plants-15-02113-s001.zip]

Archive with 2 entries (2 files):
- Table S1. Transcription factor prediction.xlsx
- Table S2. Primer sequences used for qRT-PCR analysis of HaALS genes in sunflower..xlsx
