# Supplementary material for: Genome-Wide Characterization of the HaALS Gene Family Reveals Its Potential Roles in Imazethapyr Tolerance in Sunflower (Helianthus annuus L.)
Source: Plants (Basel). 2026 Jul 8;15(14):2113. doi: 10.3390/plants15142113 (PMC13414588; doi:10.3390/plants15142113)
Supplement: Supplementary file 1 [file plants-15-02113-s001.zip › Table S1. Transcription factor prediction.xlsx]

## Sheet: S1
Table S1:Transcription factor prediction
Family	sequence name	start	stop	strand	score	p-value	q-value	matched sequence
BBR-BPC	HaALS5	1513	1542	+	61.2025	1.55e-19	6.56e-15	agagagagagagagagagagagagagagag
BBR-BPC	HaALS5	1511	1540	+	52.4177	1.08e-17	2.28e-13	gaagagagagagagagagagagagagagag
BBR-BPC	HaALS5	1515	1544	+	44.7342	5.02e-16	7.08e-12	agagagagagagagagagagagagagaggc
BBR-BPC	HaALS5	1514	1537	+	45.3281	8.97e-16	1.27e-11	gagagagagagagagagagagaga
BBR-BPC	HaALS5	1516	1539	+	45.3281	8.97e-16	1.27e-11	gagagagagagagagagagagaga
BBR-BPC	HaALS5	1518	1541	+	45.3281	8.97e-16	1.27e-11	gagagagagagagagagagagaga
BBR-BPC	HaALS5	1520	1543	+	42.9688	2.25e-15	2.39e-11	gagagagagagagagagagagagg
BBR-BPC	HaALS5	1512	1535	+	41.9844	6.75e-15	5.72e-11	aagagagagagagagagagagaga
BBR-BPC	HaALS5	1509	1538	+	37.0253	1.74e-14	1.84e-10	aagaagagagagagagagagagagagagag
BBR-BPC	HaALS5	1517	1546	+	35.5063	3.43e-14	2.9e-10	agagagagagagagagagagagagaggccc
BBR-BPC	HaALS5	1514	1534	-	40.5479	4.84e-14	4.16e-10	CTCTCTCTCTCTCTCTCTCTC
BBR-BPC	HaALS5	1516	1536	-	40.5479	4.84e-14	4.16e-10	CTCTCTCTCTCTCTCTCTCTC
BBR-BPC	HaALS5	1518	1538	-	40.5479	4.84e-14	4.16e-10	CTCTCTCTCTCTCTCTCTCTC
BBR-BPC	HaALS5	1520	1540	-	40.5479	4.84e-14	4.16e-10	CTCTCTCTCTCTCTCTCTCTC
BBR-BPC	HaALS5	1522	1542	-	40.5479	4.84e-14	4.16e-10	CTCTCTCTCTCTCTCTCTCTC
BBR-BPC	HaALS5	1512	1532	-	36.4384	8.92e-13	6.38e-09	CTCTCTCTCTCTCTCTCTCTT
BBR-BPC	HaALS5	1522	1545	+	35.0625	2.33e-12	1.65e-08	gagagagagagagagagagaggcc
BBR-BPC	HaALS5	1507	1536	+	22.962	3.48e-12	2.45e-08	ataagaagagagagagagagagagagagag
BBR-BPC	HaALS5	1524	1544	-	32.4932	1.66e-11	1.02e-07	GCCTCTCTCTCTCTCTCTCTC
BBR-BPC	HaALS5	1510	1533	+	32	1.96e-11	1.19e-07	agaagagagagagagagagagaga
BBR-BPC	HaALS5	1519	1548	+	16.9747	2.46e-11	1.31e-07	agagagagagagagagagagagaggcccgt
BBR-BPC	HaALS5	1505	1534	+	16.9494	2.48e-11	1.31e-07	aaataagaagagagagagagagagagagag
BBR-BPC	HaALS5	1503	1532	+	10.7342	1.63e-10	7.64e-07	ataaataagaagagagagagagagagagag
MIKC_MADS	HaALS5	1513	1533	-	20.5217	3.08e-10	2.61e-06	TCTCTCTCTCTCTCTCTCTCT
MIKC_MADS	HaALS5	1515	1535	-	20.5217	3.08e-10	2.61e-06	TCTCTCTCTCTCTCTCTCTCT
MIKC_MADS	HaALS5	1517	1537	-	20.5217	3.08e-10	2.61e-06	TCTCTCTCTCTCTCTCTCTCT
MIKC_MADS	HaALS5	1519	1539	-	20.5217	3.08e-10	2.61e-06	TCTCTCTCTCTCTCTCTCTCT
MIKC_MADS	HaALS5	1521	1541	-	20.5217	3.08e-10	2.61e-06	TCTCTCTCTCTCTCTCTCTCT
BBR-BPC	HaALS5	1524	1547	+	27.3125	3.55e-10	1.88e-06	gagagagagagagagagaggcccg
BBR-BPC	HaALS5	1506	1529	+	26.2812	6.39e-10	3.01e-06	aataagaagagagagagagagaga
MIKC_MADS	HaALS5	1523	1543	-	20.3043	7.18e-10	5.07e-06	CCTCTCTCTCTCTCTCTCTCT
BBR-BPC	HaALS5	1510	1530	-	26.1233	8.87e-10	4.76e-06	CTCTCTCTCTCTCTCTCTTCT
BBR-BPC	HaALS5	1508	1531	+	25.3438	1.08e-09	4.57e-06	taagaagagagagagagagagaga
MIKC_MADS	HaALS5	1509	1529	-	19.8261	3.16e-09	1.92e-05	TCTCTCTCTCTCTCTCTTCTT
MIKC_MADS	HaALS5	1511	1531	-	19.6812	4.65e-09	2.47e-05	TCTCTCTCTCTCTCTCTCTTC
BBR-BPC	HaALS5	1508	1528	-	22.8219	5.27e-09	2.51e-05	CTCTCTCTCTCTCTCTTCTTA
AP2	HaALS5	1512	1531	+	20.0886	1.61e-08	0.000296	aagagagagagagagagaga
AP2	HaALS5	1508	1527	+	19.9367	2.05e-08	0.000296	taagaagagagagagagaga
BBR-BPC	HaALS5	1501	1530	+	-7.56962	2.2e-08	9.3e-05	gtataaataagaagagagagagagagagag
NAC	HaALS3	1871	1887	+	21.5469	3.12e-08	0.00136	cttcctccacaagaaac
C2H2	HaALS8	2	16	+	18.0625	3.63e-08	0.00158	tcgtcttcgtcgtct
BBR-BPC	HaALS5	1521	1550	+	-9.68354	3.65e-08	0.00014	agagagagagagagagagagaggcccgtct
MIKC_MADS	HaALS1	1704	1724	+	18.6957	4.18e-08	0.000177	ttttttttttttttttttttt
MIKC_MADS	HaALS1	1705	1725	+	18.6957	4.18e-08	0.000177	ttttttttttttttttttttt
AP2	HaALS5	1514	1533	+	19.3671	4.85e-08	0.000296	gagagagagagagagagaga
AP2	HaALS5	1516	1535	+	19.3671	4.85e-08	0.000296	gagagagagagagagagaga
AP2	HaALS5	1518	1537	+	19.3671	4.85e-08	0.000296	gagagagagagagagagaga
AP2	HaALS5	1520	1539	+	19.3671	4.85e-08	0.000296	gagagagagagagagagaga
AP2	HaALS5	1522	1541	+	19.3671	4.85e-08	0.000296	gagagagagagagagagaga
MYB	HaALS9	747	761	+	17.1719	5.46e-08	0.00118	caccgtaaccgaaat
MYB	HaALS9	840	854	+	17.1719	5.46e-08	0.00118	caccgtaaccgaaat
AP2	HaALS5	1510	1529	+	19.2152	5.95e-08	0.000296	agaagagagagagagagaga
AP2	HaALS5	1524	1543	+	19.1772	6.25e-08	0.000296	gagagagagagagagagagg
AP2	HaALS5	1506	1525	+	19.1013	6.94e-08	0.000296	aataagaagagagagagaga
BBR-BPC	HaALS5	1528	1548	-	17.2603	7.43e-08	0.000319	ACGGGCCTCTCTCTCTCTCTC
C2H2	HaALS1	1540	1556	+	20.2969	7.86e-08	0.00337	aggaaaaggacaaaaaa
GRAS	HaALS5	1524	1543	+	18.3429	9.02e-08	0.000841	gagagagagagagagagagg
MIKC_MADS	HaALS1	1706	1726	+	18.2464	9.12e-08	0.000352	ttttttttttttttttttttg
C2H2	HaALS1	1540	1559	-	20.0882	9.6e-08	0.00406	GTTTTTTTTGTCCTTTTCCT
C2H2	HaALS1	1540	1559	-	19.5625	1.02e-07	0.00437	GTTTTTTTTGTCCTTTTCCT
GRAS	HaALS5	1514	1533	+	18.1286	1.19e-07	0.000841	gagagagagagagagagaga
GRAS	HaALS5	1516	1535	+	18.1286	1.19e-07	0.000841	gagagagagagagagagaga
GRAS	HaALS5	1518	1537	+	18.1286	1.19e-07	0.000841	gagagagagagagagagaga
GRAS	HaALS5	1520	1539	+	18.1286	1.19e-07	0.000841	gagagagagagagagagaga
GRAS	HaALS5	1522	1541	+	18.1286	1.19e-07	0.000841	gagagagagagagagagaga
C2H2	HaALS1	1540	1557	+	19.6406	1.27e-07	0.00546	aggaaaaggacaaaaaaa
ERF	HaALS3	1013	1027	-	19.8438	1.36e-07	0.00588	CCGAAACCACCGCCA
MYB	HaALS7	96	116	+	19.3594	1.37e-07	0.00591	tataaccatcaccaacccctc
C2H2	HaALS1	1540	1556	+	19.4062	1.41e-07	0.00602	aggaaaaggacaaaaaa
C2H2	HaALS1	1540	1559	+	19.5312	1.42e-07	0.00608	aggaaaaggacaaaaaaaac
BBR-BPC	HaALS5	1504	1527	+	15.5156	1.44e-07	0.000553	taaataagaagagagagagagaga
ERF	HaALS3	1013	1027	-	19.3906	1.44e-07	0.00624	CCGAAACCACCGCCA
MIKC_MADS	HaALS5	1525	1545	-	17.9565	1.44e-07	0.00051	GGCCTCTCTCTCTCTCTCTCT
Trihelix	HaALS4	1381	1397	-	18.1324	1.46e-07	0.00636	GACACGTGTTTTATATG
MYB	HaALS9	748	760	+	15.875	1.51e-07	0.00328	accgtaaccgaaa
MYB	HaALS9	841	853	+	15.875	1.51e-07	0.00328	accgtaaccgaaa
bHLH	HaALS2	1271	1284	+	17.4375	1.64e-07	0.00718	tcggccacttggcc
BBR-BPC	HaALS5	1523	1552	+	-16.4557	1.73e-07	0.00061	agagagagagagagagagaggcccgtcttg
B3	HaALS1	1704	1718	-	17.9853	2.02e-07	0.000933	AAAAAAAAAAAAAAA
B3	HaALS1	1705	1719	-	17.9853	2.02e-07	0.000933	AAAAAAAAAAAAAAA
B3	HaALS1	1706	1720	-	17.9853	2.02e-07	0.000933	AAAAAAAAAAAAAAA
B3	HaALS1	1707	1721	-	17.9853	2.02e-07	0.000933	AAAAAAAAAAAAAAA
B3	HaALS1	1708	1722	-	17.9853	2.02e-07	0.000933	AAAAAAAAAAAAAAA
B3	HaALS1	1709	1723	-	17.9853	2.02e-07	0.000933	AAAAAAAAAAAAAAA
B3	HaALS1	1710	1724	-	17.9853	2.02e-07	0.000933	AAAAAAAAAAAAAAA
B3	HaALS1	1711	1725	-	17.9853	2.02e-07	0.000933	AAAAAAAAAAAAAAA
B3	HaALS5	1790	1804	-	17.9853	2.02e-07	0.000933	AAAAAAAAAAAAAAA
ERF	HaALS3	1013	1027	-	19.0625	2.11e-07	0.00921	CCGAAACCACCGCCA
bZIP	HaALS1	1977	1991	+	19.6875	2.13e-07	0.0093	acaggacacgtgtca
BBR-BPC	HaALS5	1526	1546	-	14.7945	2.14e-07	0.000835	GGGCCTCTCTCTCTCTCTCTC
C2H2	HaALS1	1541	1561	-	17.5781	2.23e-07	0.00951	CAGTTTTTTTTGTCCTTTTCC
MYB	HaALS7	104	114	-	17.0625	2.39e-07	0.0103	GGGGTTGGTGA
AP2	HaALS1	1704	1723	-	18.0633	2.45e-07	0.000804	AAAAAAAAAAAAAAAAAAAA
AP2	HaALS1	1705	1724	-	18.0633	2.45e-07	0.000804	AAAAAAAAAAAAAAAAAAAA
AP2	HaALS1	1706	1725	-	18.0633	2.45e-07	0.000804	AAAAAAAAAAAAAAAAAAAA
NAC	HaALS3	1870	1886	-	19.4062	2.52e-07	0.011	TTTCTTGTGGAGGAAGG
bZIP	HaALS1	1979	1996	-	19.3125	2.56e-07	0.0112	AAGGTTGACACGTGTCCT
MIKC_MADS	HaALS10	1117	1134	-	16.8861	2.83e-07	0.0124	GTTTCCATAAGGGGTAAA
GATA	HaALS9	644	658	+	17.3438	3.04e-07	0.0132	tcaccatcgtcatcg
MYB	HaALS8	1690	1708	-	17.8125	3.06e-07	0.0132	CCATCTCAACCACTTTAGC
GRAS	HaALS5	1512	1531	+	17.3286	3.06e-07	0.00186	aagagagagagagagagaga
ERF	HaALS3	1013	1027	-	18.5781	3.07e-07	0.0133	CCGAAACCACCGCCA
BBR-BPC	HaALS5	1526	1549	+	13.7344	3.13e-07	0.0011	gagagagagagagagaggcccgtc
Dof	HaALS8	234	254	-	17.1094	3.33e-07	0.0143	AAAAAAGTAAAATGAGAAACG
Dof	HaALS1	1533	1553	+	16.4062	3.54e-07	0.0152	aaaagagaggaaaaggacaaa
MYB	HaALS11	1839	1852	+	17.7031	3.75e-07	0.0162	ccaaaaccaccacc
BBR-BPC	HaALS5	1506	1526	-	13.3699	3.82e-07	0.00137	CTCTCTCTCTCTCTTCTTATT
ERF	HaALS9	743	757	-	17.8356	3.94e-07	0.0085	CGGTTACGGTGGCGA
ERF	HaALS9	836	850	-	17.8356	3.94e-07	0.0085	CGGTTACGGTGGCGA
bZIP	HaALS1	1976	1993	+	18.7812	4.06e-07	0.0177	aacaggacacgtgtcaac
B3	HaALS1	1712	1726	-	17.3088	4.09e-07	0.00147	CAAAAAAAAAAAAAA
B3	HaALS5	1791	1805	-	17.3088	4.09e-07	0.00147	CAAAAAAAAAAAAAA
NAC	HaALS3	1869	1883	+	17.2188	4.16e-07	0.0182	gccttcctccacaag
AP2	HaALS5	809	827	-	18.0411	4.19e-07	0.0182	GGCACGCAACTCAAGAGAA
ERF	HaALS5	1607	1627	+	17.8125	4.2e-07	0.0113	tccggcgccggagcggagccc
C2H2	HaALS1	1540	1555	-	18.274	4.3e-07	0.0183	TTTTTGTCCTTTTCCT
ARF	HaALS4	1525	1545	-	13.225	4.32e-07	0.0186	TTCACGTTTTTAACTAGAAAA
ERF	HaALS2	702	716	+	18.1562	4.35e-07	0.0189	gggggtagcggcgca
GATA	HaALS7	1878	1888	-	17.1096	4.52e-07	0.0161	CAGATCGGATC
MYB	HaALS11	1558	1572	+	15.2344	4.52e-07	0.0196	aaaaataacggtttt
NAC	HaALS5	817	828	-	16.694	4.58e-07	0.02	AGGCACGCAACT
B3	HaALS9	1760	1774	+	17.2647	4.6e-07	0.00147	aaaaaaaaaaaaaca
B3	HaALS10	977	991	-	17.2647	4.6e-07	0.00147	AAAAAAAAAAAAACA
C2H2	HaALS10	547	561	-	17.6094	4.76e-07	0.0204	AGAATGAGACAAAAA
bHLH	HaALS4	531	547	+	18.0959	4.84e-07	0.0211	cgtatgttacacgtgtt
MIKC_MADS	HaALS1	1534	1554	-	17.0435	5.06e-07	0.00165	TTTTGTCCTTTTCCTCTCTTT
AP2	HaALS9	1273	1282	+	17.625	5.42e-07	0.0238	acctcgtacg
C2H2	HaALS1	1734	1748	+	18.1899	5.73e-07	0.0243	tagtaaaagacaaaa
ERF	HaALS2	699	717	+	17.5781	5.82e-07	0.0252	gaagggggtagcggcgcaa
Trihelix	HaALS4	531	547	-	17.1765	6.03e-07	0.0131	AACACGTGTAACATACG
ERF	HaALS3	1014	1033	-	17.8438	6.2e-07	0.0267	AACCATCCGAAACCACCGCC
NAC	HaALS10	1095	1113	-	17.1719	6.23e-07	0.0271	CCTCCACCTCAGGTCACCT
C2H2	HaALS9	936	953	+	17.3088	6.32e-07	0.0276	cagatacaacctctgtct
GRAS	HaALS1	1540	1559	+	16.6571	6.35e-07	0.00337	aggaaaaggacaaaaaaaac
bHLH	HaALS4	531	545	+	17.6628	6.73e-07	0.0292	cgtatgttacacgtg
HD-ZIP	HaALS11	784	794	-	15.1471	7.01e-07	0.0307	CCAATAATTGA
HD-ZIP	HaALS11	784	794	-	15.5205	7.01e-07	0.0307	CCAATAATTGA
HD-ZIP	HaALS11	784	794	-	13.9412	7.01e-07	0.0307	CCAATAATTGA
GRAS	HaALS5	1528	1547	+	16.5286	7.24e-07	0.00342	gagagagagagagaggcccg
ERF	HaALS5	1598	1618	-	16.8594	7.38e-07	0.0113	TCCGGCGCCGGACCAGCACAC
MYB	HaALS7	101	115	-	16.8594	7.47e-07	0.0321	AGGGGTTGGTGATGG
Trihelix	HaALS5	1608	1622	-	17.4688	7.55e-07	0.0328	CCGCTCCGGCGCCGG
BES1	HaALS3	77	87	+	17.3418	7.56e-07	0.033	cacacgtgtcg
C2H2	HaALS1	1734	1750	+	17.5938	7.62e-07	0.0163	tagtaaaagacaaaaca
ERF	HaALS5	1591	1600	-	16.7558	7.68e-07	0.0334	CACCGCCCCC
MYB_related	HaALS6	1297	1311	-	17.7794	7.78e-07	0.0336	TAGAAACCCTAAATC
ERF	HaALS3	1011	1031	-	16.9062	7.79e-07	0.0231	CCATCCGAAACCACCGCCATG
NAC	HaALS2	253	267	+	17.125	7.86e-07	0.0343	agcgtaaagtacaag
ERF	HaALS2	699	719	-	16.75	7.87e-07	0.0113	AGTTGCGCCGCTACCCCCTTC
BBR-BPC	HaALS5	1525	1554	+	-23.6076	7.99e-07	0.0026	agagagagagagagagaggcccgtcttggg
B3	HaALS7	1133	1142	+	15.3675	8.09e-07	0.0354	gctacaccac
MYB	HaALS3	1014	1027	-	16.9531	8.17e-07	0.0177	CCGAAACCACCGCC
TCP	HaALS9	996	1008	-	17.0548	8.38e-07	0.0363	GAGGGGACCGCTA
C2H2	HaALS1	1734	1750	+	17.4531	8.39e-07	0.018	tagtaaaagacaaaaca
LBD	HaALS11	655	675	+	16.5312	8.65e-07	0.0373	cccacgccgcaacgcacgctg
ERF	HaALS5	1609	1623	-	16.625	8.7e-07	0.0378	TCCGCTCCGGCGCCG
ERF	HaALS11	655	675	+	15.8235	8.77e-07	0.0377	cccacgccgcaacgcacgctg
ERF	HaALS3	1013	1032	-	16.5781	9.09e-07	0.0392	ACCATCCGAAACCACCGCCA
ERF	HaALS3	1013	1027	+	17.2812	9.15e-07	0.0398	tggcggtggtttcgg
GATA	HaALS7	1876	1888	-	15.3906	9.26e-07	0.0371	CAGATCGGATCTG
SRS	HaALS6	1286	1308	-	8.69474	9.31e-07	0.0405	AAACCCTAAATCCCATTATCAAA
ERF	HaALS5	1608	1628	-	16.0938	9.39e-07	0.0406	CGGGCTCCGCTCCGGCGCCGG
LBD	HaALS11	659	675	-	16.9219	9.45e-07	0.041	CAGCGTGCGTTGCGGCG
ERF	HaALS3	1013	1027	-	16.6875	9.49e-07	0.0411	CCGAAACCACCGCCA
ERF	HaALS8	1032	1046	+	17.1719	9.66e-07	0.042	ttctggccgacatcc
bZIP	HaALS6	1828	1839	+	15.7558	9.73e-07	0.0425	gccatgtcatca
E2F/DP	HaALS6	1789	1808	-	15.0312	9.77e-07	0.0425	CTTCATTTTGGGTGGGAAAA
BES1	HaALS3	77	87	+	17.4688	1e-06	0.0437	cacacgtgtcg
HD-ZIP	HaALS11	784	794	-	16.3636	1.06e-06	0.0462	CCAATAATTGA
HD-ZIP	HaALS11	784	794	-	14.2985	1.06e-06	0.0462	CCAATAATTGA
E2F/DP	HaALS8	1673	1686	+	17.3594	1.07e-06	0.046	tgatggcgccacat
ERF	HaALS11	648	668	+	16.3594	1.07e-06	0.0231	cactgcgcccacgccgcaacg
MYB	HaALS7	93	113	+	16.2969	1.09e-06	0.0465	atttataaccatcaccaaccc
GATA	HaALS7	1876	1886	+	16.411	1.1e-06	0.0161	cagatccgatc
GATA	HaALS7	1881	1891	+	16.411	1.1e-06	0.0161	ccgatctgatc
Dof	HaALS1	1699	1726	+	16.0938	1.12e-06	0.0228	tttaattttttttttttttttttttttg
bZIP	HaALS6	34	44	+	16.625	1.14e-06	0.0497	cacagctgtca
Dof	HaALS6	938	965	-	16.0781	1.14e-06	0.0228	CAGTTTTTTTTGTTTATTTTTCTTTATT
bHLH	HaALS4	862	878	+	16.8493	1.14e-06	0.0248	cgcgttttacacgagtt
NAC	HaALS5	1554	1573	-	16.8906	1.15e-06	0.05	CTCCGGCTTGCCTCCGACGC
HD-ZIP	HaALS11	783	795	+	16.3692	1.16e-06	0.0508	ctcaattattggg
MYB_related	HaALS7	96	117	+	16.2329	1.16e-06	0.0327	tataaccatcaccaacccctca
NAC	HaALS2	253	267	-	16.1719	1.16e-06	0.0509	CTTGTACTTTACGCT
MYB_related	HaALS6	1653	1671	-	16.5156	1.17e-06	0.0507	ATTATTGAACCCTAATTTT
bZIP	HaALS6	1828	1839	-	14.8608	1.17e-06	0.051	TGATGACATGGC
C2H2	HaALS1	1734	1753	-	16.7969	1.24e-06	0.0265	TGATGTTTTGTCTTTTACTA
NAC	HaALS2	253	267	+	16.5	1.27e-06	0.0554	agcgtaaagtacaag
ERF	HaALS3	1007	1027	+	16.8281	1.3e-06	0.0564	gttgcatggcggtggtttcgg
C2H2	HaALS1	1735	1749	+	16.7344	1.3e-06	0.0279	agtaaaagacaaaac
LBD	HaALS5	1567	1587	-	15.3281	1.32e-06	0.0572	GCCGGCCCTGTCGTCTCCGGC
MYB	HaALS7	98	115	-	16.2969	1.32e-06	0.0573	AGGGGTTGGTGATGGTTA
MIKC_MADS	HaALS5	1507	1527	-	16.2029	1.33e-06	0.00401	TCTCTCTCTCTCTCTTCTTAT
C2H2	HaALS1	1734	1753	+	16.8594	1.33e-06	0.0285	tagtaaaagacaaaacatca
GATA	HaALS7	1814	1828	+	14.0625	1.34e-06	0.0291	tcatcatcgtcctct
ERF	HaALS5	1607	1621	-	16.3438	1.35e-06	0.0585	CGCTCCGGCGCCGGA
C2H2	HaALS1	1735	1755	-	16.1094	1.35e-06	0.0251	CATGATGTTTTGTCTTTTACT
Trihelix	HaALS5	1609	1623	-	16.7344	1.38e-06	0.0595	TCCGCTCCGGCGCCG
TCP	HaALS9	998	1008	+	16.1507	1.39e-06	0.0605	gcggtcccctc
C2H2	HaALS1	1734	1753	-	16.4853	1.45e-06	0.0306	TGATGTTTTGTCTTTTACTA
Dof	HaALS10	1696	1716	+	15.3125	1.47e-06	0.0316	atggaaaacgaaaagtgaaag
Dof	HaALS1	1704	1724	+	15.7188	1.47e-06	0.0312	ttttttttttttttttttttt
Dof	HaALS1	1705	1725	+	15.7188	1.47e-06	0.0312	ttttttttttttttttttttt
ERF	HaALS5	1608	1622	+	15.875	1.48e-06	0.0217	ccggcgccggagcgg
MYB	HaALS7	103	117	-	16.5	1.5e-06	0.0645	TGAGGGGTTGGTGAT
ERF	HaALS9	830	850	+	14.5	1.5e-06	0.0426	ctatagtcgccaccgtaaccg
ERF	HaALS2	701	719	+	15.8438	1.5e-06	0.0455	agggggtagcggcgcaact
bZIP	HaALS1	1980	1994	-	16.7656	1.52e-06	0.0332	GGTTGACACGTGTCC
MYB_related	HaALS2	1245	1266	-	16.0137	1.52e-06	0.0327	CATAACCAACAACAACAATGGT
C2H2	HaALS1	1540	1554	+	16.6076	1.53e-06	0.0325	aggaaaaggacaaaa
ERF	HaALS3	1012	1028	+	15.25	1.54e-06	0.0666	atggcggtggtttcgga
C2H2	HaALS1	1734	1749	-	16.5342	1.54e-06	0.0329	GTTTTGTCTTTTACTA
C2H2	HaALS1	1734	1751	+	16.5938	1.55e-06	0.0332	tagtaaaagacaaaacat
ERF	HaALS2	701	721	-	15.375	1.56e-06	0.0381	CAAGTTGCGCCGCTACCCCCT
MIKC_MADS	HaALS1	1707	1727	+	16.0435	1.57e-06	0.00443	tttttttttttttttttttga
ERF	HaALS8	1034	1046	-	16.3281	1.58e-06	0.069	GGATGTCGGCCAG
bZIP	HaALS6	34	44	+	17.0274	1.6e-06	0.0694	cacagctgtca
bHLH	HaALS1	1983	1997	-	16.1163	1.61e-06	0.0349	CAAGGTTGACACGTG
B3	HaALS9	1159	1167	+	15.9145	1.62e-06	0.0354	ctgcatgca
B3	HaALS9	1160	1168	-	15.9145	1.62e-06	0.0354	CTGCATGCA
ERF	HaALS9	743	757	+	15.6406	1.7e-06	0.0217	tcgccaccgtaaccg
ERF	HaALS9	836	850	+	15.6406	1.7e-06	0.0217	tcgccaccgtaaccg
ERF	HaALS8	758	772	+	16.4531	1.73e-06	0.0751	gaacgtcggcaacgg
GATA	HaALS8	627	653	-	6.97701	1.75e-06	0.0758	GGGCAACACCATCGTGGTGACCACGAT
ERF	HaALS11	652	672	+	15.125	1.76e-06	0.0381	gcgcccacgccgcaacgcacg
C2H2	HaALS10	541	561	+	15.8594	1.76e-06	0.0251	tatgcttttttgtctcattct
ERF	HaALS2	1883	1902	-	16.1562	1.76e-06	0.0464	GTCGGCTGGTGGTGAGGTGG
AP2	HaALS1	1707	1726	-	16.0886	1.77e-06	0.00539	CAAAAAAAAAAAAAAAAAAA
B3	HaALS9	1759	1773	+	16.0588	1.77e-06	0.00526	aaaaaaaaaaaaaac
bZIP	HaALS1	1977	1991	+	16.2656	1.79e-06	0.0781	acaggacacgtgtca
NAC	HaALS3	1871	1886	+	16.3906	1.81e-06	0.0789	cttcctccacaagaaa
bZIP	HaALS6	34	45	-	16.6562	1.83e-06	0.08	CTGACAGCTGTG
Dof	HaALS1	1696	1723	+	15.5781	1.83e-06	0.0228	cagtttaatttttttttttttttttttt
ERF	HaALS5	1609	1623	-	15.6562	1.84e-06	0.08	TCCGCTCCGGCGCCG
ERF	HaALS2	698	718	+	14.8281	1.88e-06	0.0406	agaagggggtagcggcgcaac
ERF	HaALS5	1566	1580	-	16.25	1.89e-06	0.0325	CTGTCGTCTCCGGCT
bZIP	HaALS6	35	44	-	15.4574	1.9e-06	0.0832	TGACAGCTGT
LBD	HaALS2	1196	1210	-	16.25	1.9e-06	0.083	AGCGCCTTATACGCT
bZIP	HaALS1	1978	1995	-	16.1875	1.92e-06	0.0417	AGGTTGACACGTGTCCTG
bHLH	HaALS1	1974	1996	-	16.1719	1.92e-06	0.0824	AAGGTTGACACGTGTCCTGTTAT
ERF	HaALS2	1325	1339	-	16.2188	1.93e-06	0.0325	GCCCAGTGGCCGGCT
ERF	HaALS5	1603	1623	-	13.8125	1.98e-06	0.0426	TCCGCTCCGGCGCCGGACCAG
ERF	HaALS2	701	715	-	15.375	2e-06	0.0217	GCGCCGCTACCCCCT
MYB	HaALS3	789	807	-	16.1406	2.02e-06	0.0872	GGTACCGGTATGTTGGTTG
AP2	HaALS5	812	826	+	15.6406	2.03e-06	0.0886	tcttgagttgcgtgc
ERF	HaALS5	1591	1600	-	14.5579	2.03e-06	0.0881	CACCGCCCCC
SRS	HaALS5	1585	1594	-	15.8205	2.05e-06	0.0887	CCCCTAGGCC
HD-ZIP	HaALS6	1664	1674	+	15.137	2.09e-06	0.0458	tcaataattga
HD-ZIP	HaALS6	1664	1674	+	13.7059	2.09e-06	0.0457	tcaataattga
HD-ZIP	HaALS1	1682	1692	+	13.7969	2.11e-06	0.0922	accaatcattt
BES1	HaALS3	77	87	-	16.5938	2.12e-06	0.0928	CGACACGTGTG
ERF	HaALS3	1014	1033	+	15.8594	2.15e-06	0.0464	ggcggtggtttcggatggtt
Dof	HaALS1	1698	1725	+	15.4062	2.15e-06	0.0228	gtttaatttttttttttttttttttttt
Dof	HaALS10	1698	1716	+	15.1875	2.16e-06	0.0523	ggaaaacgaaaagtgaaag
GATA	HaALS2	1830	1840	+	15.7534	2.18e-06	0.0239	ccgatctgatt
ERF	HaALS5	1581	1595	-	15.9844	2.26e-06	0.0325	CCCCCTAGGCCGGCC
NAC	HaALS3	1868	1887	-	15.8904	2.26e-06	0.0986	GTTTCTTGTGGAGGAAGGCT
bZIP	HaALS1	1975	1992	+	16	2.26e-06	0.0494	taacaggacacgtgtcaa
ERF	HaALS8	1034	1045	+	15.8906	2.27e-06	0.0985	ctggccgacatc
BES1	HaALS3	77	87	+	16.5625	2.27e-06	0.0992	cacacgtgtcg
TCP	HaALS9	996	1008	-	16.4844	2.28e-06	0.0995	GAGGGGACCGCTA
ERF	HaALS5	1609	1623	+	15.2344	2.32e-06	0.101	cggcgccggagcgga
Trihelix	HaALS6	1473	1486	-	14.8281	2.39e-06	0.0808	AATCTAAACCGGCA
GATA	HaALS7	1873	1887	+	15.4688	2.4e-06	0.105	cttcagatccgatct
BBR-BPC	HaALS5	1502	1525	+	8.6875	2.41e-06	0.00786	tataaataagaagagagagagaga
MYB	HaALS8	1690	1708	+	15.7969	2.42e-06	0.0966	gctaaagtggttgagatgg
C2H2	HaALS5	1041	1059	+	14.7983	2.43e-06	0.047	tctcagcctactcctctac
MYB	HaALS11	1966	1986	+	15.4062	2.44e-06	0.0522	ctcaattctaatcaccaacct
Dof	HaALS1	1535	1553	+	15.0781	2.44e-06	0.0523	aagagaggaaaaggacaaa
ERF	HaALS8	3	22	+	15.0156	2.45e-06	0.0529	cgtcttcgtcgtctcctcct
ERF	HaALS5	1609	1616	+	17.8846	2.49e-06	0.0535	cggcgccg
ERF	HaALS5	1609	1616	-	17.8846	2.49e-06	0.0535	CGGCGCCG
BBR-BPC	HaALS5	1527	1556	+	-29.2785	2.52e-06	0.00761	agagagagagagagaggcccgtcttgggcg
Dof	HaALS1	1700	1720	+	15.1719	2.55e-06	0.0361	ttaattttttttttttttttt
Dof	HaALS2	1068	1094	+	15.4062	2.58e-06	0.0578	atggtacttttattttatttttatttt
bZIP	HaALS1	1977	1991	+	16.0938	2.59e-06	0.113	acaggacacgtgtca
ERF	HaALS9	835	853	-	14.875	2.6e-06	0.0455	TTTCGGTTACGGTGGCGAC
BES1	HaALS3	73	87	-	15.75	2.6e-06	0.0556	CGACACGTGTGTATG
TCP	HaALS9	997	1008	-	15.8594	2.6e-06	0.112	GAGGGGACCGCT
GATA	HaALS7	1876	1888	+	14.7656	2.63e-06	0.0371	cagatccgatctg
HSF	HaALS9	350	364	-	15.0274	2.64e-06	0.115	GGAATCATCCGGAAG
E2F/DP	HaALS8	1673	1686	-	16.3125	2.67e-06	0.0577	ATGTGGCGCCATCA
MYB	HaALS7	102	114	+	15.2031	2.73e-06	0.117	catcaccaacccc
CPP	HaALS1	984	998	+	15.4658	2.74e-06	0.119	aaataaaaatttaaa
AP2	HaALS5	1502	1521	+	15.5696	2.76e-06	0.00786	tataaataagaagagagaga
ERF	HaALS8	1033	1046	+	15.6406	2.77e-06	0.111	tctggccgacatcc
bZIP	HaALS6	1827	1841	-	14.5156	2.86e-06	0.125	TTTGATGACATGGCA
BES1	HaALS3	76	90	+	15.5781	2.86e-06	0.0556	acacacgtgtcgtgt
Dof	HaALS10	1690	1716	-	15.2812	2.86e-06	0.0578	CTTTCACTTTTCGTTTTCCATCAATAA
ERF	HaALS3	1013	1027	-	14.5	2.88e-06	0.0624	CCGAAACCACCGCCA
GRAS	HaALS5	1526	1545	+	15.0857	2.88e-06	0.0122	gagagagagagagagaggcc
ERF	HaALS5	1609	1623	+	14.7344	2.96e-06	0.0614	cggcgccggagcgga
ERF	HaALS5	1609	1623	-	14.625	3e-06	0.0678	TCCGCTCCGGCGCCG
GATA	HaALS9	642	656	-	15.3382	3.02e-06	0.131	ATGACGATGGTGAGC
GATA	HaALS7	1881	1893	-	14.6562	3.06e-06	0.0371	GGGATCAGATCGG
GeBP	HaALS2	1553	1560	-	16.0638	3.1e-06	0.136	CCGGCCGA
MIKC_MADS	HaALS10	1117	1135	+	15.3906	3.11e-06	0.135	tttaccccttatggaaaca
ERF	HaALS3	1010	1030	-	14.1719	3.14e-06	0.135	CATCCGAAACCACCGCCATGC
HD-ZIP	HaALS1	1682	1691	+	14.1644	3.18e-06	0.139	accaatcatt
LBD	HaALS2	1880	1900	+	14.2344	3.18e-06	0.0685	tccccacctcaccaccagccg
NAC	HaALS3	1871	1884	+	16.0156	3.2e-06	0.14	cttcctccacaaga
NF-YB	HaALS8	1929	1937	+	15.8219	3.2e-06	0.094	tccatcatc
bZIP	HaALS1	1977	1991	-	15.6406	3.23e-06	0.138	TGACACGTGTCCTGT
ERF	HaALS11	794	812	+	14.6875	3.23e-06	0.0355	ggtgaaatgggcggctgct
ERF	HaALS9	742	760	-	14.4688	3.24e-06	0.0455	TTTCGGTTACGGTGGCGAG
bHLH	HaALS2	1273	1283	+	15.726	3.25e-06	0.141	ggccacttggc
ERF	HaALS3	1012	1026	-	15.5938	3.26e-06	0.141	CGAAACCACCGCCAT
CAMTA	HaALS4	860	877	-	15.2031	3.27e-06	0.101	ACTCGTGTAAAACGCGGG
Dof	HaALS7	1582	1600	+	14.5312	3.3e-06	0.142	cctcctttttcttctttgc
G2-like	HaALS1	1093	1106	+	14.2812	3.31e-06	0.145	cgaggaatcttctc
MIKC_MADS	HaALS10	1118	1132	+	15.5	3.32e-06	0.145	ttaccccttatggaa
ERF	HaALS2	703	717	+	15.3906	3.32e-06	0.144	ggggtagcggcgcaa
ERF	HaALS5	1609	1627	-	14.6406	3.32e-06	0.0355	GGGCTCCGCTCCGGCGCCG
ERF	HaALS3	1012	1026	-	14.4844	3.33e-06	0.145	CGAAACCACCGCCAT
ERF	HaALS2	698	718	-	13.1029	3.39e-06	0.0728	GTTGCGCCGCTACCCCCTTCT
GATA	HaALS7	1881	1893	+	14.5781	3.4e-06	0.0371	ccgatctgatccc
B3	HaALS10	979	993	-	15.3824	3.41e-06	0.009	ATAAAAAAAAAAAAA
MYB_related	HaALS1	1165	1186	-	15.3014	3.42e-06	0.0489	TTCTAATAACAACAACAGCACC
MIKC_MADS	HaALS11	52	63	+	14.5508	3.45e-06	0.151	ctaaatatggaa
Dof	HaALS1	1697	1724	+	14.875	3.46e-06	0.0254	agtttaattttttttttttttttttttt
B3	HaALS9	1514	1528	+	15.3676	3.46e-06	0.009	aaaaaaaaaaaacaa
ERF	HaALS2	1283	1303	+	14.4375	3.47e-06	0.0983	ccatcgtcatctcagccataa
HD-ZIP	HaALS6	1664	1674	+	14.7206	3.48e-06	0.0762	tcaataattga
HD-ZIP	HaALS6	1657	1677	-	15.1719	3.58e-06	0.156	TTATCAATTATTGAACCCTAA
Dof	HaALS6	933	960	-	14.8281	3.6e-06	0.0254	TTTTTTGTTTATTTTTCTTTATTTTTTG
C2H2	HaALS8	2	12	-	14.6094	3.63e-06	0.159	GACGAAGACGA
MYB	HaALS7	103	118	-	15.4375	3.63e-06	0.158	TTGAGGGGTTGGTGAT
HD-ZIP	HaALS6	1664	1674	+	13.7015	3.68e-06	0.0805	tcaataattga
C2H2	HaALS8	679	689	+	13.5231	3.69e-06	0.162	cactcccagtc
HD-ZIP	HaALS11	784	796	+	15.1719	3.72e-06	0.163	tcaattattgggt
ERF	HaALS5	1610	1617	-	15.0192	3.74e-06	0.0812	CCGGCGCC
ERF	HaALS5	1608	1615	+	15.0192	3.74e-06	0.0812	ccggcgcc
S1Fa-like	HaALS9	350	364	-	14.875	3.75e-06	0.164	GGAATCATCCGGAAG
ERF	HaALS11	793	813	+	14.0781	3.75e-06	0.0643	gggtgaaatgggcggctgctt
G2-like	HaALS1	1093	1106	+	14.75	3.77e-06	0.165	cgaggaatcttctc
C2H2	HaALS7	1835	1849	+	14.875	3.78e-06	0.0823	tcggcttcgatctca
BES1	HaALS1	1977	1991	-	15.0156	3.82e-06	0.0556	TGACACGTGTCCTGT
ERF	HaALS5	1598	1616	+	14.375	3.83e-06	0.0355	gtgtgctggtccggcgccg
ERF	HaALS11	655	675	-	14	3.9e-06	0.0643	CAGCGTGCGTTGCGGCGTGGG
ERF	HaALS3	1012	1024	+	15.5781	3.9e-06	0.167	atggcggtggttt
ERF	HaALS3	1011	1029	-	13.6406	3.92e-06	0.0844	ATCCGAAACCACCGCCATG
ERF	HaALS8	1032	1046	-	15.4412	3.97e-06	0.165	GGATGTCGGCCAGAA
Dof	HaALS8	233	253	+	14.2031	3.99e-06	0.108	acgtttctcattttacttttt
Dof	HaALS1	1598	1624	-	14.875	4.01e-06	0.0578	GTTTCACTTTTGTTGTTATTTTCATTC
ERF	HaALS5	1582	1602	+	14.9531	4.02e-06	0.173	gccggcctagggggcggtgtg
HSF	HaALS9	350	364	-	15.1406	4.02e-06	0.176	GGAATCATCCGGAAG
ERF	HaALS9	830	850	+	13.3281	4.06e-06	0.0586	ctatagtcgccaccgtaaccg
LBD	HaALS2	696	716	-	13.2188	4.06e-06	0.0631	TGCGCCGCTACCCCCTTCTGA
ERF	HaALS5	1601	1619	+	14.25	4.1e-06	0.0355	tgctggtccggcgccggag
MIKC_MADS	HaALS10	1116	1133	-	14.9706	4.11e-06	0.179	TTTCCATAAGGGGTAAAT
ERF	HaALS5	1605	1619	+	14	4.12e-06	0.0678	ggtccggcgccggag
NAC	HaALS5	816	827	-	14.8205	4.14e-06	0.181	GGCACGCAACTC
MYB	HaALS8	1570	1584	-	15.3438	4.15e-06	0.181	CAAACACGACCGTTG
bZIP	HaALS1	1977	1991	-	14.5	4.15e-06	0.181	TGACACGTGTCCTGT
ERF	HaALS3	1013	1027	-	14.0156	4.16e-06	0.113	CCGAAACCACCGCCA
ERF	HaALS11	652	666	-	14.0781	4.18e-06	0.0614	TTGCGGCGTGGGCGC
ERF	HaALS5	1600	1618	+	13.9688	4.21e-06	0.0455	gtgctggtccggcgccgga
Dof	HaALS10	1696	1716	+	14.3281	4.27e-06	0.164	atggaaaacgaaaagtgaaag
ERF	HaALS11	654	674	+	13.5781	4.29e-06	0.0464	gcccacgccgcaacgcacgct
ERF	HaALS3	1014	1024	-	14.25	4.31e-06	0.188	AAACCACCGCC
Dof	HaALS6	723	741	+	14.7969	4.32e-06	0.186	aactaaaaaaggcaatgta
B3	HaALS1	1703	1717	-	15.1029	4.37e-06	0.0101	AAAAAAAAAAAAAAT
B3	HaALS5	1789	1803	-	15.1029	4.37e-06	0.0101	AAAAAAAAAAAAAAT
ERF	HaALS5	1597	1617	+	13.1875	4.41e-06	0.0606	ggtgtgctggtccggcgccgg
ERF	HaALS5	1606	1620	-	14.0938	4.42e-06	0.112	GCTCCGGCGCCGGAC
bZIP	HaALS6	1828	1841	+	13.2656	4.45e-06	0.194	gccatgtcatcaaa
TCP	HaALS10	445	465	+	11.9265	4.46e-06	0.194	tccattctagtggaatccacc
ERF	HaALS2	698	718	+	13.7188	4.47e-06	0.0643	agaagggggtagcggcgcaac
Dof	HaALS1	1536	1556	+	14.1094	4.47e-06	0.0836	agagaggaaaaggacaaaaaa
MYB	HaALS3	1081	1099	-	15.0469	4.48e-06	0.0966	GGGTGATTGGTTGGGGAAT
MIKC_MADS	HaALS6	725	737	+	14.3676	4.51e-06	0.197	ctaaaaaaggcaa
WRKY	HaALS5	1008	1018	-	15.2192	4.51e-06	0.197	AGAAGCCAACG
ERF	HaALS11	646	666	+	13.9688	4.54e-06	0.0983	tgcactgcgcccacgccgcaa
NAC	HaALS3	1868	1883	-	14.9531	4.57e-06	0.199	CTTGTGGAGGAAGGCT
ERF	HaALS5	1602	1622	+	11.5469	4.59e-06	0.0646	gctggtccggcgccggagcgg
MYB	HaALS7	914	928	+	14.8382	4.59e-06	0.201	tacaaatgttaggcc
bHLH	HaALS1	1976	1989	+	15.2877	4.6e-06	0.12	aacaggacacgtgt
MYB	HaALS7	915	929	+	14.5	4.6e-06	0.201	acaaatgttaggccg
ERF	HaALS7	1150	1169	-	13.9688	4.63e-06	0.0553	CAACGCCAAGCCCAACGCCG
Trihelix	HaALS2	1982	1996	+	15.0781	4.63e-06	0.101	cttcaccggtggcaa
WRKY	HaALS10	327	340	+	15.1507	4.66e-06	0.203	ataaagtcaacaga
BBR-BPC	HaALS10	1221	1250	+	-32.481	4.7e-06	0.0132	gaagaatgacataatgtgagggaatgtgag
bHLH	HaALS2	312	326	-	14.7123	4.74e-06	0.207	GGGGAATCCATGTGG
C2H2	HaALS2	1476	1494	+	13.6471	4.76e-06	0.047	cacacccctcccccccccc
GATA	HaALS2	1827	1837	-	14.8767	4.77e-06	0.0418	CAGATCGGGTT
Dof	HaALS8	234	254	+	14.3594	4.78e-06	0.204	cgtttctcattttactttttt
ERF	HaALS8	758	772	-	15.4219	4.79e-06	0.104	CCGTTGCCGACGTTC
ERF	HaALS9	829	845	-	12.7031	4.8e-06	0.104	ACGGTGGCGACTATAGC
Dof	HaALS10	1699	1719	+	14.0469	4.81e-06	0.0836	gaaaacgaaaagtgaaagttg
NF-YB	HaALS6	408	416	+	15.7534	4.82e-06	0.094	tccatcagc
C2H2	HaALS5	141	155	+	14.4062	4.83e-06	0.21	tcctcccccgggaat
AP2	HaALS9	1274	1281	+	16.4658	4.87e-06	0.211	cctcgtac
ERF	HaALS8	1037	1044	-	16.9333	4.87e-06	0.21	ATGTCGGC
MIKC_MADS	HaALS10	1115	1133	+	14.4559	4.98e-06	0.216	catttaccccttatggaaa
BES1	HaALS4	1388	1398	+	15.3797	5.03e-06	0.0999	aacacgtgtcg
MYB	HaALS8	1767	1777	-	14.2969	5.04e-06	0.0865	ACGGGTGGTGG
Dof	HaALS3	34	54	-	14	5.07e-06	0.108	TTGTCTATTTTTTCCCTTTTG
ERF	HaALS8	758	771	-	15.0938	5.09e-06	0.111	CGTTGCCGACGTTC
ERF	HaALS11	650	668	+	13.0781	5.11e-06	0.0844	ctgcgcccacgccgcaacg
C2H2	HaALS7	1493	1511	-	13.521	5.11e-06	0.047	CCCCTTCTTTACCCTCCTT
ERF	HaALS2	1281	1300	+	13.7969	5.13e-06	0.0553	ggccatcgtcatctcagcca
MYB	HaALS8	1300	1309	-	14.5865	5.14e-06	0.225	GGTTAGGTGC
MYB	HaALS10	1252	1269	+	14.5781	5.15e-06	0.0929	gtttattgttgggtgttg
MYB	HaALS3	1083	1097	+	14.4844	5.27e-06	0.219	tccccaaccaatcac
MIKC_MADS	HaALS10	1118	1132	-	14.5882	5.29e-06	0.158	TTCCATAAGGGGTAA
ERF	HaALS5	1574	1588	+	14.6719	5.29e-06	0.0571	acgacagggccggcc
Trihelix	HaALS5	1602	1616	+	14.7188	5.3e-06	0.114	gctggtccggcgccg
TCP	HaALS3	1063	1092	+	11.6709	5.32e-06	0.224	actgggcccaaattccaaattccccaacca
NAC	HaALS7	337	358	-	14.1875	5.39e-06	0.122	GACGTGAGTATTATGGCGACAT
Trihelix	HaALS11	1837	1850	+	14.25	5.42e-06	0.0808	atccaaaaccacca
ERF	HaALS9	834	848	-	12.9062	5.43e-06	0.168	GTTACGGTGGCGACT
C2H2	HaALS10	1352	1362	+	13.5312	5.47e-06	0.141	tgagtgagtga
SRS	HaALS5	1585	1594	+	14.3675	5.47e-06	0.118	ggcctagggg
C2H2	HaALS3	1925	1939	+	14.3699	5.5e-06	0.151	cgaatctcactctct
ERF	HaALS5	1606	1620	-	13.4062	5.51e-06	0.0678	GCTCCGGCGCCGGAC
bHLH	HaALS3	78	91	-	15.0411	5.53e-06	0.12	AACACGACACGTGT
WRKY	HaALS10	207	217	+	14.5698	5.53e-06	0.242	ttgacctagct
SBP	HaALS3	1152	1162	-	13.25	5.53e-06	0.12	AAAAAGTACAA
SBP	HaALS3	1244	1254	-	13.25	5.53e-06	0.12	AAAAAGTACAA
E2F/DP	HaALS4	1493	1513	+	8.77941	5.54e-06	0.193	acgattgtattcccgcgcaac
Trihelix	HaALS9	1852	1865	+	14.2188	5.58e-06	0.0808	ctctaaaaccggtt
LBD	HaALS3	1013	1033	-	13.1719	5.6e-06	0.0804	AACCATCCGAAACCACCGCCA
HD-ZIP	HaALS6	1663	1675	-	14.6615	5.64e-06	0.123	ATCAATTATTGAA
MYB_related	HaALS2	1248	1269	-	14.8082	5.65e-06	0.0525	TCTCATAACCAACAACAACAAT
GRAS	HaALS8	1	20	-	14.3	5.67e-06	0.0219	GAGGAGACGACGAAGACGAC
ERF	HaALS5	630	644	+	15.0938	5.69e-06	0.0855	tattgtcggcagttt
MYB	HaALS7	1229	1243	-	14.5	5.8e-06	0.113	AACCAGCCAACCACA
Dof	HaALS2	927	947	+	13.875	5.86e-06	0.0836	gaagtcgaaaagctaaaaaaa
bZIP	HaALS3	75	92	-	13.8906	5.87e-06	0.0853	TAACACGACACGTGTGTA
WRKY	HaALS1	237	251	-	14.5781	5.87e-06	0.256	TCCTTTGACTTGTTG
BES1	HaALS3	76	95	+	14.0469	5.91e-06	0.153	acacacgtgtcgtgttaacg
NAC	HaALS8	627	641	-	15	5.91e-06	0.143	CGTGGTGACCACGAT
BBR-BPC	HaALS5	1499	1528	+	-33.6835	5.92e-06	0.0156	gtgtataaataagaagagagagagagagag
ERF	HaALS9	1832	1846	+	13.8281	5.95e-06	0.123	ttcagaggcggtgaa
HD-ZIP	HaALS8	1461	1471	-	13.4219	5.96e-06	0.13	TCCAATCATTT
B3	HaALS2	473	491	+	14.2969	5.96e-06	0.256	aagcacaacccaaggaaaa
B3	HaALS6	1789	1809	-	5.10294	5.97e-06	0.153	CCTTCATTTTGGGTGGGAAAA
MYB	HaALS10	1255	1269	-	14.4531	5.98e-06	0.113	CAACACCCAACAATA
Nin-like	HaALS5	1761	1779	-	14.0469	5.99e-06	0.261	GTTACGGTTCAGTTTCCTT
ERF	HaALS9	737	757	+	10.7656	6.01e-06	0.0646	ctttgctcgccaccgtaaccg
CAMTA	HaALS4	861	878	+	14.4062	6.02e-06	0.101	ccgcgttttacacgagtt
MYB	HaALS7	1316	1326	-	14.1562	6.02e-06	0.0865	GGGTGTGGTGG
C2H2	HaALS5	1038	1056	+	13.2269	6.04e-06	0.047	atttctcagcctactcctc
MYB_related	HaALS7	1128	1149	+	14.726	6.12e-06	0.0525	cgtcagctacaccaccccggct
C2H2	HaALS9	633	651	+	13.2017	6.13e-06	0.047	catcctccggctcaccatc
NAC	HaALS7	1192	1203	-	13.2447	6.13e-06	0.169	CCCCACGCCAGA
MYB	HaALS11	1966	1986	+	14.5781	6.16e-06	0.266	ctcaattctaatcaccaacct
ERF	HaALS9	1235	1244	-	14.5233	6.16e-06	0.0968	CAGTGCCCCG
NAC	HaALS9	561	582	+	14.0469	6.17e-06	0.122	tacgtgacgaaaaggtctgcgt
Dof	HaALS1	1706	1726	+	14.2188	6.18e-06	0.0657	ttttttttttttttttttttg
GATA	HaALS6	1745	1755	-	14.6986	6.2e-06	0.0453	GGGATCCGATT
bHLH	HaALS1	1977	1997	-	14.4384	6.21e-06	0.236	CAAGGTTGACACGTGTCCTGT
ERF	HaALS3	1013	1027	-	13.1406	6.26e-06	0.0678	CCGAAACCACCGCCA
C2H2	HaALS2	753	764	-	14.8356	6.33e-06	0.271	AAAAACAGAGAC
bZIP	HaALS4	1384	1398	+	13.375	6.39e-06	0.0892	ataaaacacgtgtcg
ERF	HaALS9	833	847	-	13.2812	6.41e-06	0.11	TTACGGTGGCGACTA
NF-YB	HaALS10	1304	1312	-	15.3425	6.44e-06	0.094	TCCATCACC
AP2	HaALS9	1247	1256	+	14.2212	6.48e-06	0.142	acctcgtatc
TCP	HaALS3	1064	1073	+	13.6809	6.49e-06	0.141	ctgggcccaa
TCP	HaALS3	1064	1073	-	13.6809	6.49e-06	0.141	TTGGGCCCAG
BBR-BPC	HaALS4	1919	1942	-	6.01562	6.52e-06	0.0197	TATAGGGTGTGCGTGAGAGAGGAA
ERF	HaALS5	175	189	+	14.9062	6.53e-06	0.0855	gtttgtcggcctcgg
MYB	HaALS8	1300	1309	-	14.5577	6.6e-06	0.289	GGTTAGGTGC
C2H2	HaALS2	1480	1498	+	13.0672	6.61e-06	0.047	cccctccccccccccccaa
MIKC_MADS	HaALS10	977	997	+	14.4783	6.62e-06	0.0167	tgtttttttttttttatttta
ERF	HaALS6	1620	1629	-	14.4535	6.68e-06	0.0968	CGGTGCTCCT
bZIP	HaALS1	1980	1994	-	13.3594	6.69e-06	0.146	GGTTGACACGTGTCC
ERF	HaALS11	652	679	+	11.2656	6.7e-06	0.126	gcgcccacgccgcaacgcacgctggtct
MIKC_MADS	HaALS1	1539	1559	-	14.4638	6.7e-06	0.0167	GTTTTTTTTGTCCTTTTCCTC
ARF	HaALS5	175	184	-	14.4375	6.74e-06	0.281	GCCGACAAAC
ERF	HaALS3	1013	1027	+	13.125	6.74e-06	0.0614	tggcggtggtttcgg
ERF	HaALS11	801	810	-	14.1353	6.75e-06	0.229	CAGCCGCCCA
Trihelix	HaALS7	1340	1357	-	13.7353	6.76e-06	0.295	AGCCAAACATGCCCTAAT
bHLH	HaALS1	1975	1997	+	14.3594	6.78e-06	0.146	taacaggacacgtgtcaaccttg
G2-like	HaALS1	1092	1105	+	14.6164	6.78e-06	0.297	acgaggaatcttct
ERF	HaALS5	1579	1599	-	10.087	6.85e-06	0.0775	ACCGCCCCCTAGGCCGGCCCT
ERF	HaALS11	803	810	-	14.7234	6.85e-06	0.111	CAGCCGCC
BES1	HaALS1	1980	1990	-	14.9873	6.85e-06	0.0999	GACACGTGTCC
NAC	HaALS2	255	267	-	13.8594	6.87e-06	0.153	CTTGTACTTTACG
C2H2	HaALS11	61	75	-	14.1507	6.9e-06	0.151	CTTATTTCACTCTTC
ERF	HaALS2	696	716	+	12.2353	6.97e-06	0.0837	tcagaagggggtagcggcgca
ERF	HaALS5	1607	1625	-	12.3906	7e-06	0.0844	GCTCCGCTCCGGCGCCGGA
bZIP	HaALS9	1028	1039	-	9.81013	7.01e-06	0.153	TTCTGACGAGTC
bZIP	HaALS8	453	462	-	13.4632	7.02e-06	0.263	CGACGTGGAG
BES1	HaALS3	68	87	-	13.625	7.07e-06	0.153	CGACACGTGTGTATGTTGTT
Dof	HaALS6	1141	1161	+	14.1875	7.08e-06	0.144	aaaaaagtaacaacaataaac
B3	HaALS4	1525	1545	-	4.48529	7.15e-06	0.153	TTCACGTTTTTAACTAGAAAA
MYB	HaALS8	1569	1583	-	14.7812	7.16e-06	0.26	AAACACGACCGTTGT
ERF	HaALS3	1010	1026	+	14.1875	7.16e-06	0.311	gcatggcggtggtttcg
ERF	HaALS11	655	669	-	14.3151	7.18e-06	0.103	GCGTTGCGGCGTGGG
NAC	HaALS2	252	268	+	14.4531	7.19e-06	0.314	aagcgtaaagtacaaga
HD-ZIP	HaALS11	784	794	+	13.8507	7.23e-06	0.241	tcaattattgg
MYB	HaALS11	1976	1990	-	13.625	7.24e-06	0.315	AAAAAGGTTGGTGAT
MIKC_MADS	HaALS6	723	737	+	14.1912	7.26e-06	0.158	aactaaaaaaggcaa
bZIP	HaALS9	1230	1248	+	9.36047	7.27e-06	0.179	gttcacggggcactgcaac
MYB_related	HaALS6	1296	1314	-	14.9062	7.29e-06	0.158	GCTTAGAAACCCTAAATCC
ERF	HaALS9	743	763	-	12.1719	7.31e-06	0.0606	GAATTTCGGTTACGGTGGCGA
ERF	HaALS9	836	856	-	12.1719	7.31e-06	0.0606	GAATTTCGGTTACGGTGGCGA
G2-like	HaALS1	1096	1106	+	13.7969	7.32e-06	0.321	ggaatcttctc
TCP	HaALS8	630	640	-	12.1899	7.32e-06	0.178	GTGGTGACCAC
GRAS	HaALS5	1510	1529	+	13.9857	7.33e-06	0.026	agaagagagagagagagaga
ARF	HaALS5	176	184	+	13.1053	7.35e-06	0.15	tttgtcggc
HD-ZIP	HaALS6	1664	1674	+	14.3939	7.35e-06	0.161	tcaataattga
GATA	HaALS7	1874	1888	+	14.0469	7.38e-06	0.323	ttcagatccgatctg
bZIP	HaALS6	1827	1841	-	12.7188	7.39e-06	0.258	TTTGATGACATGGCA
G2-like	HaALS1	1096	1106	-	14.0469	7.43e-06	0.325	GAGAAGATTCC
NAC	HaALS3	1871	1889	-	12.8281	7.46e-06	0.325	TAGTTTCTTGTGGAGGAAG
ERF	HaALS9	835	855	+	12.4375	7.46e-06	0.0646	gtcgccaccgtaaccgaaatt
C2H2	HaALS9	321	331	-	13.8594	7.49e-06	0.164	AACGAAGGCGA
C2H2	HaALS8	783	800	+	14.0294	7.53e-06	0.164	caaatatcgcctcccgta
C2H2	HaALS2	1327	1339	-	12.2447	7.57e-06	0.296	GCCCAGTGGCCGG
ERF	HaALS5	1606	1620	+	12.875	7.6e-06	0.0614	gtccggcgccggagc
Dof	HaALS7	1580	1600	-	13.7969	7.63e-06	0.164	GCAAAGAAGAAAAAGGAGGTT
ERF	HaALS11	798	812	-	13.4062	7.66e-06	0.268	AGCAGCCGCCCATTT
C2H2	HaALS2	1478	1496	+	12.7983	7.69e-06	0.047	cacccctcccccccccccc
ERF	HaALS9	835	849	-	13.5156	7.69e-06	0.175	GGTTACGGTGGCGAC
Trihelix	HaALS1	1981	1997	+	14.5882	7.71e-06	0.112	gacacgtgtcaaccttg
NAC	HaALS3	1867	1887	+	12.7353	7.72e-06	0.336	cagccttcctccacaagaaac
HSF	HaALS9	351	364	+	13.6875	7.73e-06	0.338	ttccggatgattcc
bZIP	HaALS6	1827	1841	-	13.2344	7.77e-06	0.232	TTTGATGACATGGCA
MYB	HaALS5	1613	1627	-	14.4375	7.78e-06	0.205	GGGCTCCGCTCCGGC
ERF	HaALS9	828	846	+	12.1562	7.78e-06	0.0844	agctatagtcgccaccgta
ERF	HaALS5	628	641	-	14.4844	7.86e-06	0.32	CTGCCGACAATAGT
ERF	HaALS7	1830	1844	+	14.6406	7.87e-06	0.0855	tggtgtcggcttcga
Dof	HaALS8	240	254	+	13.7344	7.89e-06	0.333	tcattttactttttt
ERF	HaALS9	827	847	+	12.2344	7.9e-06	0.17	aagctatagtcgccaccgtaa
ERF	HaALS6	1701	1717	-	14.7969	7.93e-06	0.203	CGAACAAACCGACATAC
ERF	HaALS3	1013	1027	+	12.8281	8e-06	0.11	tggcggtggtttcgg
NAC	HaALS5	1601	1617	+	13.6582	8.01e-06	0.149	tgctggtccggcgccgg
NAC	HaALS3	1871	1885	-	14.4219	8.05e-06	0.352	TTCTTGTGGAGGAAG
bZIP	HaALS8	453	467	-	14.2969	8.08e-06	0.154	GCAAACGACGTGGAG
MYB	HaALS2	1251	1261	+	13.8906	8.09e-06	0.0872	gttgttgttgg
MYB	HaALS3	1081	1099	+	14.25	8.12e-06	0.176	attccccaaccaatcaccc
ERF	HaALS9	833	847	+	12.5781	8.14e-06	0.0705	tagtcgccaccgtaa
TCP	HaALS8	1760	1770	+	12	8.15e-06	0.178	atggtgtccac
Trihelix	HaALS8	1323	1336	-	13.9062	8.16e-06	0.0887	CCAGAAAACCGGCT
ERF	HaALS5	1227	1241	-	14.1471	8.16e-06	0.165	AGATGTCGACTGAGT
bZIP	HaALS3	73	87	+	12.5938	8.18e-06	0.0892	catacacacgtgtcg
Trihelix	HaALS11	942	956	+	13.8824	8.18e-06	0.178	ttatgtttttacccc
Trihelix	HaALS11	1104	1118	+	13.8824	8.18e-06	0.178	ttatgtttttacccc
bZIP	HaALS3	72	89	+	12.5938	8.19e-06	0.119	acatacacacgtgtcgtg
ERF	HaALS5	1609	1623	+	12.5312	8.2e-06	0.0945	cggcgccggagcgga
ERF	HaALS9	827	854	+	10.5312	8.23e-06	0.126	aagctatagtcgccaccgtaaccgaaat
NAC	HaALS9	267	281	+	14.6094	8.23e-06	0.18	gccttctcgcatacg
C2H2	HaALS10	543	562	-	13.875	8.27e-06	0.118	TAGAATGAGACAAAAAAGCA
MYB	HaALS9	1113	1130	-	13.9219	8.27e-06	0.0929	GTGTGTTGTTGTTTGTTG
ERF	HaALS5	1605	1619	+	11.8438	8.28e-06	0.168	ggtccggcgccggag
AP2	HaALS1	1703	1722	-	14.1519	8.28e-06	0.0221	AAAAAAAAAAAAAAAAAAAT
bZIP	HaALS6	1827	1841	+	12.3125	8.29e-06	0.362	tgccatgtcatcaaa
NAC	HaALS3	1871	1886	+	14.4375	8.3e-06	0.362	cttcctccacaagaaa
ERF	HaALS5	1606	1620	+	12.125	8.37e-06	0.164	gtccggcgccggagc
ERF	HaALS11	652	666	-	12.4844	8.38e-06	0.0945	TTGCGGCGTGGGCGC
ERF	HaALS11	656	674	-	12.8594	8.39e-06	0.0606	AGCGTGCGTTGCGGCGTGG
NAC	HaALS1	563	584	-	13.7188	8.4e-06	0.122	TACGTGTGGTAGTCCGCATCAG
LBD	HaALS3	1011	1031	-	11.7812	8.4e-06	0.0631	CCATCCGAAACCACCGCCATG
ERF	HaALS3	1011	1031	-	9.5942	8.49e-06	0.0775	CCATCCGAAACCACCGCCATG
NAC	HaALS4	786	804	+	13.9844	8.49e-06	0.37	cttcgtgtattatacgtat
HD-ZIP	HaALS1	1683	1692	-	13.0647	8.49e-06	0.184	AAATGATTGG
HD-ZIP	HaALS8	1461	1470	+	13.0647	8.49e-06	0.184	aaatgattgg
TCP	HaALS5	1640	1650	+	12.5753	8.5e-06	0.185	ccggtccccat
ERF	HaALS8	760	780	-	14.1719	8.53e-06	0.259	GATGTTAACCGTTGCCGACGT
ERF	HaALS5	1553	1573	-	12.2656	8.6e-06	0.0945	CTCCGGCTTGCCTCCGACGCC
ERF	HaALS3	1007	1027	-	9.67188	8.63e-06	0.0743	CCGAAACCACCGCCATGCAAC
CAMTA	HaALS11	539	547	+	12.9423	8.64e-06	0.374	caaccgcgt
bHLH	HaALS1	1983	1997	+	14	8.65e-06	0.286	cacgtgtcaaccttg
LBD	HaALS5	1582	1602	-	11.7188	8.66e-06	0.0631	CACACCGCCCCCTAGGCCGGC
ERF	HaALS5	1552	1566	-	12.625	8.7e-06	0.161	TTGCCTCCGACGCCC
B3	HaALS9	1761	1775	+	14.2059	8.71e-06	0.0191	aaaaaaaaaaaacag
FAR1	HaALS3	10	24	-	12.5312	8.72e-06	0.278	CCGCAACGCGCTGTC
WRKY	HaALS10	326	340	+	13.9688	8.72e-06	0.378	tataaagtcaacaga
ERF	HaALS2	705	725	-	12.2344	8.73e-06	0.0945	GCAACAAGTTGCGCCGCTACC
ERF	HaALS9	1216	1225	-	13.5812	8.79e-06	0.135	AGCGCCGCGC
ERF	HaALS9	1338	1347	-	13.5812	8.79e-06	0.135	AGCGCCGCGC
bHLH	HaALS1	1976	1996	+	14.2812	8.84e-06	0.215	aacaggacacgtgtcaacctt
ERF	HaALS3	1011	1029	-	13.5938	8.85e-06	0.335	ATCCGAAACCACCGCCATG
bHLH	HaALS4	1390	1404	-	12.4302	8.86e-06	0.128	GATTGTCGACACGTG
HD-ZIP	HaALS6	1662	1674	-	14.1875	8.88e-06	0.194	TCAATTATTGAAC
E2F/DP	HaALS6	1782	1802	+	7.17647	8.9e-06	0.193	gtatagattttcccacccaaa
ERF	HaALS8	759	770	-	14.5469	8.93e-06	0.194	GTTGCCGACGTT
G2-like	HaALS6	1003	1016	+	12.8729	8.96e-06	0.392	gtaagatctgccga
MIKC_MADS	HaALS11	1854	1874	+	14.1014	8.96e-06	0.0194	tgttcttgtttcctgcttctt
ARF	HaALS5	631	639	+	12.9895	8.96e-06	0.15	attgtcggc
BBR-BPC	HaALS5	1497	1526	+	-35.9873	8.97e-06	0.0223	gtgtgtataaataagaagagagagagagag
BES1	HaALS1	1980	1994	+	13.1562	8.97e-06	0.0943	ggacacgtgtcaacc
bZIP	HaALS6	1827	1841	-	12.0781	8.98e-06	0.392	TTTGATGACATGGCA
CAMTA	HaALS4	530	547	+	13.8438	9.01e-06	0.101	acgtatgttacacgtgtt
MYB	HaALS9	1220	1230	-	13.725	9.14e-06	0.398	CCCTAAGCGCC
Trihelix	HaALS11	1158	1178	-	10.8101	9.15e-06	0.398	AACCACGGGTAAAATTGAAAT
ERF	HaALS5	1605	1619	+	12.5312	9.16e-06	0.112	ggtccggcgccggag
C2H2	HaALS10	546	562	-	13.8281	9.17e-06	0.131	TAGAATGAGACAAAAAA
Trihelix	HaALS7	813	827	+	13.7812	9.18e-06	0.132	atgcctccggcagga
NAC	HaALS3	1869	1883	-	14.1562	9.19e-06	0.143	CTTGTGGAGGAAGGC
NAC	HaALS4	190	202	+	13.6406	9.21e-06	0.153	cgtgtattgtacg
C3H	HaALS7	1582	1595	-	12.8438	9.22e-06	0.358	GAAGAAAAAGGAGG
ERF	HaALS11	793	813	-	10.8824	9.24e-06	0.0741	AAGCAGCCGCCCATTTCACCC
NAC	HaALS5	1555	1571	+	13.3544	9.24e-06	0.149	cgtcggaggcaagccgg
BES1	HaALS1	1981	1991	+	14	9.26e-06	0.103	gacacgtgtca
MIKC_MADS	HaALS1	1537	1557	-	14.058	9.27e-06	0.0194	TTTTTTTGTCCTTTTCCTCTC
bZIP	HaALS1	1980	1994	+	13.625	9.27e-06	0.138	ggacacgtgtcaacc
CAMTA	HaALS4	527	544	-	13.7969	9.31e-06	0.101	ACGTGTAACATACGTGGT
bHLH	HaALS4	1381	1397	+	13.2192	9.33e-06	0.135	catataaaacacgtgtc
ERF	HaALS9	833	847	+	12.3594	9.34e-06	0.113	tagtcgccaccgtaa
BES1	HaALS4	538	548	+	13.625	9.34e-06	0.2	tacacgtgttg
ERF	HaALS5	1581	1600	-	12.7656	9.34e-06	0.0807	CACCGCCCCCTAGGCCGGCC
ERF	HaALS3	1010	1026	-	14.5469	9.37e-06	0.203	CGAAACCACCGCCATGC
MIKC_MADS	HaALS6	935	955	-	14.0435	9.37e-06	0.0194	TGTTTATTTTTCTTTATTTTT
WRKY	HaALS10	327	338	-	14.4375	9.37e-06	0.386	TGTTGACTTTAT
MYB	HaALS10	1375	1387	-	8.29114	9.44e-06	0.195	AGGGGGTAGGGGT
TCP	HaALS5	1638	1650	-	11.5753	9.44e-06	0.18	ATGGGGACCGGCC
ERF	HaALS5	1605	1619	-	12.4219	9.47e-06	0.0614	CTCCGGCGCCGGACC
GATA	HaALS5	1146	1164	+	9.0137	9.48e-06	0.188	actcgtcaacatcttcagc
ERF	HaALS5	1582	1601	+	13.3594	9.48e-06	0.137	gccggcctagggggcggtgt
bZIP	HaALS6	32	45	-	14.3125	9.51e-06	0.22	CTGACAGCTGTGTT
MIKC_MADS	HaALS5	1503	1523	-	14.0145	9.59e-06	0.0194	TCTCTCTCTCTTCTTATTTAT
MYB	HaALS9	751	761	+	13.0469	9.59e-06	0.208	gtaaccgaaat
MYB	HaALS9	844	854	+	13.0469	9.59e-06	0.208	gtaaccgaaat
ERF	HaALS9	833	847	-	12.3906	9.61e-06	0.0614	TTACGGTGGCGACTA
bZIP	HaALS3	78	85	+	16.303	9.64e-06	0.0526	acacgtgt
bZIP	HaALS3	78	85	-	16.303	9.64e-06	0.0526	ACACGTGT
bZIP	HaALS4	539	546	+	16.303	9.64e-06	0.0526	acacgtgt
bZIP	HaALS4	539	546	-	16.303	9.64e-06	0.0526	ACACGTGT
bZIP	HaALS4	1389	1396	+	16.303	9.64e-06	0.0526	acacgtgt
bZIP	HaALS4	1389	1396	-	16.303	9.64e-06	0.0526	ACACGTGT
bZIP	HaALS1	1982	1989	+	16.303	9.64e-06	0.0526	acacgtgt
bZIP	HaALS1	1982	1989	-	16.303	9.64e-06	0.0526	ACACGTGT
Dof	HaALS1	358	378	+	13.4219	9.66e-06	0.103	gtaaagataaagtagaatgcg
Nin-like	HaALS8	1097	1111	+	13.9706	9.67e-06	0.422	attgcagcagcacac
ERF	HaALS5	1040	1060	+	9.28986	9.68e-06	0.0775	ttctcagcctactcctctaca
ERF	HaALS11	833	847	-	13.625	9.69e-06	0.0836	TTCCCTTTGCCGCCC
GATA	HaALS2	1830	1842	+	13.7031	9.69e-06	0.0845	ccgatctgattaa
ERF	HaALS5	1606	1620	+	12.1562	9.7e-06	0.0945	gtccggcgccggagc
LBD	HaALS8	4	24	+	11.4844	9.72e-06	0.0631	gtcttcgtcgtctcctccttg
ERF	HaALS3	1013	1027	-	12.4062	9.77e-06	0.122	CCGAAACCACCGCCA
Dof	HaALS6	923	950	-	13.625	9.78e-06	0.0496	ATTTTTCTTTATTTTTTGGAACTTTTTT
bHLH	HaALS1	1982	1995	-	14.2192	9.8e-06	0.141	AGGTTGACACGTGT
MYB	HaALS3	1894	1911	-	13.6719	9.85e-06	0.0929	AGTGTGAGGTGGTTGTTT
MYB	HaALS9	790	802	+	13.25	9.87e-06	0.143	accgtaactgtcg
bHLH	HaALS3	71	91	-	14.1094	9.88e-06	0.215	AACACGACACGTGTGTATGTT
ERF	HaALS11	1839	1853	+	12.4844	9.89e-06	0.205	ccaaaaccaccacct
ERF	HaALS3	178	192	+	12.3281	9.9e-06	0.0614	ttacggtgggggcgt
bHLH	HaALS2	857	867	+	14.5205	9.91e-06	0.216	ggcaacttgga
ERF	HaALS9	1217	1224	-	14.4681	9.95e-06	0.111	GCGCCGCG
ERF	HaALS9	1339	1346	-	14.4681	9.95e-06	0.111	GCGCCGCG
LBD	HaALS3	1013	1029	+	12.9062	1e-05	0.169	tggcggtggtttcggat
LBD	HaALS8	1	21	+	11.4219	1e-05	0.0631	gtcgtcttcgtcgtctcctcc
MYB	HaALS8	1569	1583	-	14.2344	1e-05	0.275	AAACACGACCGTTGT
B3	HaALS5	1732	1746	+	14.0441	1e-05	0.0208	accaaataaaaaaaa
BES1	HaALS4	538	548	-	13.1094	1e-05	0.22	CAACACGTGTA
ERF	HaALS9	833	847	+	12.3438	1.01e-05	0.122	tagtcgccaccgtaa
ERF	HaALS8	128	147	-	13.4062	1.01e-05	0.175	CAACCGACGAACCCACTACT
BES1	HaALS1	1981	1991	+	14.3038	1.02e-05	0.111	gacacgtgtca
LBD	HaALS2	1282	1302	+	11.3906	1.02e-05	0.0631	gccatcgtcatctcagccata
ERF	HaALS8	758	770	+	14.4531	1.02e-05	0.223	gaacgtcggcaac
ERF	HaALS11	655	675	-	11.4688	1.02e-05	0.0606	CAGCGTGCGTTGCGGCGTGGG
bHLH	HaALS5	628	641	+	14.0312	1.03e-05	0.36	actattgtcggcag
WRKY	HaALS10	328	338	+	14.0312	1.03e-05	0.438	taaagtcaaca
Dof	HaALS8	227	254	+	13.5625	1.03e-05	0.0496	tacatgacgtttctcattttactttttt
AP2	HaALS5	1736	1755	+	13.8481	1.03e-05	0.0258	aataaaaaaaaaacgaataa
ERF	HaALS5	628	641	+	13.5312	1.03e-05	0.322	actattgtcggcag
NAC	HaALS5	1553	1567	-	13.9062	1.03e-05	0.143	CTTGCCTCCGACGCC
ERF	HaALS8	1664	1684	+	11.4531	1.03e-05	0.0606	cggtgtggttgatggcgccac
ERF	HaALS9	743	763	+	10.6176	1.04e-05	0.0741	tcgccaccgtaaccgaaattc
ERF	HaALS9	836	856	+	10.6176	1.04e-05	0.0741	tcgccaccgtaaccgaaattc
MYB	HaALS6	1069	1081	+	14.2647	1.04e-05	0.451	tttacctactatt
ERF	HaALS5	1605	1619	-	12	1.04e-05	0.0945	CTCCGGCGCCGGACC
ERF	HaALS9	835	849	-	12.7344	1.04e-05	0.123	GGTTACGGTGGCGAC
MYB_related	HaALS8	1972	1986	+	13.0441	1.05e-05	0.193	cagtaaccctagaac
B3	HaALS7	1262	1276	+	13.9853	1.05e-05	0.0208	gcgaaaaaaaaaaat
MIKC_MADS	HaALS10	1115	1133	-	13.2969	1.05e-05	0.447	TTTCCATAAGGGGTAAATG
ERF	HaALS2	1279	1299	+	9.10145	1.05e-05	0.0775	ttggccatcgtcatctcagcc
MYB	HaALS3	10	24	-	13.9844	1.05e-05	0.205	CCGCAACGCGCTGTC
NAC	HaALS5	1554	1570	-	13.0759	1.05e-05	0.149	CGGCTTGCCTCCGACGC
ERF	HaALS11	655	669	+	11.6094	1.05e-05	0.192	cccacgccgcaacgc
Dof	HaALS3	341	368	-	13.5312	1.05e-05	0.0496	TTTTTACGTTATCTATTTTTTCTCTTTT
MYB	HaALS3	236	246	-	13.6406	1.05e-05	0.0909	AATGTTGGTGG
ERF	HaALS3	1011	1031	+	11.3676	1.06e-05	0.0837	catggcggtggtttcggatgg
GATA	HaALS5	1148	1162	+	8.78125	1.06e-05	0.153	tcgtcaacatcttca
Dof	HaALS1	1535	1563	-	13.6562	1.06e-05	0.142	TCCAGTTTTTTTTGTCCTTTTCCTCTCTT
Dof	HaALS5	1743	1769	-	13.625	1.06e-05	0.115	AGTTTCCTTTATGTTTATTCGTTTTTT
C2H2	HaALS7	1490	1508	-	12.2017	1.07e-05	0.0572	CTTCTTTACCCTCCTTCTA
BES1	HaALS3	76	86	-	13.7031	1.07e-05	0.103	GACACGTGTGT
MYB	HaALS11	1918	1935	-	13.5469	1.07e-05	0.0929	ATGGAGGGTTGGGTGTTA
WRKY	HaALS10	326	339	-	14	1.08e-05	0.331	CTGTTGACTTTATA
ERF	HaALS9	742	762	+	11.6406	1.08e-05	0.0749	ctcgccaccgtaaccgaaatt
ERF	HaALS5	1544	1564	+	12.8281	1.08e-05	0.183	cccgtcttgggcgtcggaggc
ERF	HaALS2	1882	1902	-	11.3088	1.09e-05	0.0837	GTCGGCTGGTGGTGAGGTGGG
WRKY	HaALS1	239	249	+	14.1094	1.09e-05	0.38	acaagtcaaag
MYB_related	HaALS7	1337	1355	-	14.4219	1.09e-05	0.158	CCAAACATGCCCTAATACT
ERF	HaALS5	1608	1622	+	11.8906	1.09e-05	0.122	ccggcgccggagcgg
NAC	HaALS5	1553	1569	-	13.8281	1.09e-05	0.253	GGCTTGCCTCCGACGCC
ERF	HaALS2	704	718	-	11.5156	1.09e-05	0.192	GTTGCGCCGCTACCC
C2H2	HaALS9	650	664	+	13.7656	1.09e-05	0.159	tcgtcatcgaggttc
Dof	HaALS7	1579	1592	-	13.4062	1.1e-05	0.416	GAAAAAGGAGGTTT
NAC	HaALS10	1138	1155	+	13.6719	1.1e-05	0.257	taacgtgtgaaacaatcc
MYB	HaALS10	1397	1414	+	13.6875	1.1e-05	0.466	agatttggtggcctagtg
SBP	HaALS4	195	205	+	12.5938	1.1e-05	0.298	attgtacgggt
MIKC_MADS	HaALS7	1491	1511	-	13.8261	1.11e-05	0.0213	CCCCTTCTTTACCCTCCTTCT
ERF	HaALS3	1007	1027	-	10.9219	1.11e-05	0.121	CCGAAACCACCGCCATGCAAC
WRKY	HaALS1	239	249	+	14.0625	1.11e-05	0.403	acaagtcaaag
TCP	HaALS3	1064	1073	-	13.4681	1.12e-05	0.324	TTGGGCCCAG
ERF	HaALS11	802	809	-	14.4681	1.12e-05	0.296	AGCCGCCC
ERF	HaALS5	1582	1602	+	11.25	1.12e-05	0.0837	gccggcctagggggcggtgtg
MYB_related	HaALS3	846	860	-	13.6622	1.12e-05	0.488	CATAGGGATAAGCAT
ERF	HaALS2	709	716	+	13.8846	1.12e-05	0.135	gcggcgca
MYB	HaALS6	473	491	-	13.7344	1.12e-05	0.242	GATTCAGTTAAGATTGTTG
ARR-B	HaALS4	638	647	-	13.7212	1.12e-05	0.49	AAAGATACGA
ERF	HaALS11	793	813	+	11.2812	1.12e-05	0.0606	gggtgaaatgggcggctgctt
AP2	HaALS4	1364	1373	-	13.5897	1.12e-05	0.328	TAACCTGCGT
bZIP	HaALS1	1980	1994	-	13.6719	1.12e-05	0.154	GGTTGACACGTGTCC
ERF	HaALS3	175	189	+	13.6438	1.13e-05	0.122	acattacggtggggg
bHLH	HaALS3	69	86	+	11.9041	1.13e-05	0.282	acaacatacacacgtgtc
NAC	HaALS7	1288	1299	+	12.7872	1.13e-05	0.169	ggccacgccagt
C2H2	HaALS1	1541	1555	+	13.8438	1.13e-05	0.161	ggaaaaggacaaaaa
WRKY	HaALS10	327	340	-	13.8906	1.13e-05	0.374	TCTGTTGACTTTAT
ERF	HaALS8	758	772	+	13.4706	1.13e-05	0.165	gaacgtcggcaacgg
BES1	HaALS1	576	590	+	12.5625	1.13e-05	0.0943	ccacacgtacgatga
CPP	HaALS3	1322	1336	-	13.9706	1.14e-05	0.299	GTTAGAAATTCAAAT
ERF	HaALS8	1	21	+	8.91304	1.14e-05	0.0775	gtcgtcttcgtcgtctcctcc
CAMTA	HaALS11	539	550	+	14.125	1.14e-05	0.442	caaccgcgttga
ERF	HaALS5	1552	1566	-	12.0156	1.15e-05	0.112	TTGCCTCCGACGCCC
bZIP	HaALS3	73	87	+	11.9062	1.15e-05	0.167	catacacacgtgtcg
WRKY	HaALS10	328	340	+	13.9375	1.15e-05	0.502	taaagtcaacaga
BES1	HaALS1	1980	1990	-	13.5938	1.15e-05	0.103	GACACGTGTCC
NAC	HaALS5	1600	1619	-	13.2344	1.16e-05	0.252	CTCCGGCGCCGGACCAGCAC
ERF	HaALS8	128	148	+	11.1618	1.16e-05	0.0837	agtagtgggttcgtcggttgg
ERF	HaALS8	776	796	-	11.1618	1.16e-05	0.0837	GGAGGCGATATTTGAGGATGT
HSF	HaALS9	348	363	-	12.2812	1.17e-05	0.51	GAATCATCCGGAAGTG
Dof	HaALS6	1141	1161	-	13.4531	1.17e-05	0.229	GTTTATTGTTGTTACTTTTTT
ERF	HaALS8	760	774	-	13.6406	1.17e-05	0.231	AACCGTTGCCGACGT
ERF	HaALS3	1013	1033	-	12.2188	1.18e-05	0.128	AACCATCCGAAACCACCGCCA
ERF	HaALS9	834	853	+	12.3594	1.18e-05	0.0847	agtcgccaccgtaaccgaaa
ERF	HaALS5	1582	1601	-	13.0781	1.18e-05	0.175	ACACCGCCCCCTAGGCCGGC
SBP	HaALS8	795	804	+	13.3462	1.18e-05	0.516	cccgtacaga
BES1	HaALS4	538	548	+	13.5781	1.18e-05	0.103	tacacgtgttg
NAC	HaALS3	1869	1886	-	13.5625	1.18e-05	0.257	TTTCTTGTGGAGGAAGGC
bZIP	HaALS1	1980	1994	+	11.9688	1.18e-05	0.257	ggacacgtgtcaacc
ERF	HaALS5	1604	1618	+	12.1406	1.18e-05	0.189	tggtccggcgccgga
bZIP	HaALS1	1980	1998	+	7.84884	1.18e-05	0.179	ggacacgtgtcaaccttga
ERF	HaALS5	1603	1621	+	11.9062	1.18e-05	0.0906	ctggtccggcgccggagcg
NAC	HaALS9	560	578	-	13.5938	1.19e-05	0.517	AGACCTTTTCGTCACGTAA
MYB	HaALS8	766	780	-	14.1719	1.19e-05	0.26	GATGTTAACCGTTGC
ERF	HaALS11	1839	1853	+	12.5625	1.19e-05	0.176	ccaaaaccaccacct
Dof	HaALS7	186	204	-	13.3594	1.19e-05	0.256	GTTGCTTTTTCGATTTCAT
WRKY	HaALS7	1892	1910	+	13.8125	1.19e-05	0.518	ccccttctttgaccatttc
ERF	HaALS3	221	234	-	13.625	1.2e-05	0.267	CGCTATCGGTGGTG
ERF	HaALS11	653	667	+	11.6719	1.2e-05	0.255	cgcccacgccgcaac
NAC	HaALS9	537	551	+	13.8438	1.2e-05	0.26	cttgtacccaacgca
HSF	HaALS7	1572	1586	-	11.6301	1.21e-05	0.264	GGAGGTTTCAAGAAG
ERF	HaALS9	320	340	+	8.76812	1.21e-05	0.0775	ttcgccttcgttacctcgatc
C2H2	HaALS10	1266	1276	+	12.8906	1.21e-05	0.141	gttgtgagtga
C2H2	HaALS10	1348	1358	+	12.8906	1.21e-05	0.141	gttgtgagtga
ERF	HaALS8	4	24	+	11.3906	1.21e-05	0.0749	gtcttcgtcgtctcctccttg
ERF	HaALS5	1544	1563	-	13.0156	1.21e-05	0.175	CCTCCGACGCCCAAGACGGG
ERF	HaALS5	629	643	-	13.7969	1.22e-05	0.295	AACTGCCGACAATAG
Dof	HaALS9	1741	1768	-	13.3438	1.22e-05	0.0499	TTTTTTTTTTAAATTTATTTCCTTTTAT
ARF	HaALS7	1832	1839	-	14.407	1.22e-05	0.304	GCCGACAC
bHLH	HaALS3	70	90	+	13.1644	1.22e-05	0.236	caacatacacacgtgtcgtgt
ERF	HaALS11	648	657	+	13.6628	1.22e-05	0.125	cactgcgccc
AP2	HaALS1	1700	1719	-	13.5949	1.22e-05	0.0268	AAAAAAAAAAAAAAAATTAA
WRKY	HaALS10	327	340	-	12.6562	1.22e-05	0.529	TCTGTTGACTTTAT
MYB	HaALS7	98	112	+	13.4844	1.23e-05	0.113	taaccatcaccaacc
C2H2	HaALS10	543	562	+	13.2969	1.23e-05	0.174	tgcttttttgtctcattcta
TCP	HaALS9	998	1005	-	10.4712	1.23e-05	0.536	GGGACCGC
MYB	HaALS6	494	508	-	13.7188	1.23e-05	0.276	ACCACCCACCTTACA
ERF	HaALS5	1552	1565	+	13.5781	1.24e-05	0.267	gggcgtcggaggca
MYB_related	HaALS1	1768	1779	+	14.1875	1.24e-05	0.541	agatattttatg
ERF	HaALS2	708	715	-	13.6923	1.24e-05	0.135	GCGCCGCT
NAC	HaALS3	1871	1886	+	13.8594	1.24e-05	0.543	cttcctccacaagaaa
bZIP	HaALS8	453	467	+	12.9688	1.25e-05	0.138	ctccacgtcgtttgc
AP2	HaALS1	1708	1727	-	13.5696	1.25e-05	0.0268	TCAAAAAAAAAAAAAAAAAA
MYB	HaALS11	1838	1852	+	13.3438	1.25e-05	0.219	tccaaaaccaccacc
LBD	HaALS7	1150	1170	-	11.5938	1.25e-05	0.119	GCAACGCCAAGCCCAACGCCG
bZIP	HaALS2	1273	1291	+	7.67442	1.25e-05	0.179	ggccacttggccatcgtca
AP2	HaALS6	934	953	+	13.557	1.26e-05	0.0268	aaaaaataaagaaaaataaa
G2-like	HaALS1	212	220	+	13.1781	1.26e-05	0.109	aagaaaaca
G2-like	HaALS2	422	430	-	13.1781	1.26e-05	0.109	AAGAAAACA
G2-like	HaALS6	747	755	+	13.1781	1.26e-05	0.109	aagaaaaca
G2-like	HaALS5	1399	1407	-	13.1781	1.26e-05	0.109	AAGAAAACA
G2-like	HaALS10	1807	1815	-	13.1781	1.26e-05	0.109	AAGAAAACA
ERF	HaALS5	1606	1620	-	11.8594	1.26e-05	0.122	GCTCCGGCGCCGGAC
MYB	HaALS8	766	780	-	13.9844	1.26e-05	0.275	GATGTTAACCGTTGC
ERF	HaALS9	224	244	+	8.66667	1.26e-05	0.0775	tgctctgccaactccttaacc
bZIP	HaALS3	73	87	-	12.9375	1.26e-05	0.138	CGACACGTGTGTATG
ARF	HaALS8	1037	1045	-	12.7053	1.26e-05	0.15	GATGTCGGC
ERF	HaALS3	1002	1022	+	12.4219	1.27e-05	0.183	acaacgttgcatggcggtggt
MIKC_MADS	HaALS1	1698	1718	+	13.6377	1.28e-05	0.0235	gtttaattttttttttttttt
ERF	HaALS5	1550	1564	+	12.5156	1.28e-05	0.175	ttgggcgtcggaggc
ERF	HaALS5	1606	1620	-	11.6719	1.28e-05	0.113	GCTCCGGCGCCGGAC
FAR1	HaALS4	1507	1521	+	11.4375	1.29e-05	0.278	gcgcaacgcgcgggc
NAC	HaALS3	81	92	-	12.6702	1.29e-05	0.169	TAACACGACACG
bZIP	HaALS4	1383	1400	+	11.0938	1.29e-05	0.14	tataaaacacgtgtcgac
MYB	HaALS9	539	559	-	13.7969	1.29e-05	0.554	AGAGTTGGTGCGTTGGGTACA
C2H2	HaALS8	1814	1824	-	12.8594	1.29e-05	0.141	AGTGTTAGTGT
bZIP	HaALS4	1386	1403	-	11.5938	1.29e-05	0.141	ATTGTCGACACGTGTTTT
Dof	HaALS9	1742	1769	-	13.2656	1.29e-05	0.0499	TTTTTTTTTTTAAATTTATTTCCTTTTA
BES1	HaALS4	534	548	-	12.2344	1.29e-05	0.0943	CAACACGTGTAACAT
ERF	HaALS11	652	666	+	11.5469	1.3e-05	0.0842	gcgcccacgccgcaa
MYB	HaALS11	1977	1987	-	13.4531	1.3e-05	0.0933	AAGGTTGGTGA
CPP	HaALS3	1323	1337	-	13.7945	1.3e-05	0.283	TGTTAGAAATTCAAA
ARF	HaALS5	630	639	-	13.6094	1.31e-05	0.281	GCCGACAATA
bHLH	HaALS1	1981	1998	-	11.4795	1.31e-05	0.282	TCAAGGTTGACACGTGTC
WRKY	HaALS1	238	251	+	13.5068	1.31e-05	0.246	aacaagtcaaagga
NAC	HaALS8	629	643	+	13.3594	1.31e-05	0.143	cgtggtcaccacgat
bHLH	HaALS4	531	545	-	13.1719	1.32e-05	0.286	CACGTGTAACATACG
bZIP	HaALS11	1342	1361	+	11.7656	1.32e-05	0.574	catgacgacagctttctggc
ERF	HaALS5	1566	1586	-	12	1.32e-05	0.128	CCGGCCCTGTCGTCTCCGGCT
bZIP	HaALS1	1977	1991	+	11.2031	1.32e-05	0.258	acaggacacgtgtca
ERF	HaALS3	217	231	+	12.3438	1.32e-05	0.176	gccacaccaccgata
GATA	HaALS9	645	663	+	8.12329	1.33e-05	0.188	caccatcgtcatcgaggtt
ERF	HaALS5	1606	1620	-	10.5625	1.34e-05	0.168	GCTCCGGCGCCGGAC
C2H2	HaALS2	1488	1502	+	13.0781	1.34e-05	0.291	cccccccccaattgc
MYB	HaALS8	761	775	+	13.0625	1.34e-05	0.36	cgtcggcaacggtta
MYB_related	HaALS6	1654	1668	-	12.4265	1.34e-05	0.193	ATTGAACCCTAATTT
TCP	HaALS3	1065	1074	+	11.6897	1.34e-05	0.377	tgggcccaaa
Nin-like	HaALS5	1908	1922	-	13.4062	1.35e-05	0.375	GTATGGCTTTTGGAA
WRKY	HaALS1	238	249	+	13.5479	1.35e-05	0.402	aacaagtcaaag
Dof	HaALS5	916	936	+	13.4062	1.35e-05	0.144	ggaaaagtaagaaacaagatg
MYB	HaALS7	104	116	-	6.97468	1.35e-05	0.195	GAGGGGTTGGTGA
ERF	HaALS8	1664	1684	-	9.98529	1.35e-05	0.0741	GTGGCGCCATCAACCACACCG
C2H2	HaALS8	1104	1116	-	11.883	1.35e-05	0.296	CAAAAGTGTGCTG
ERF	HaALS3	178	192	-	11.4375	1.36e-05	0.0842	ACGCCCCCACCGTAA
SBP	HaALS10	664	674	+	12.4844	1.36e-05	0.298	cttgtacggta
WRKY	HaALS10	329	339	+	13.7969	1.36e-05	0.597	aaagtcaacag
NAC	HaALS5	1310	1321	+	13.3077	1.36e-05	0.597	gttagcgtaata
ERF	HaALS9	826	846	+	11.2344	1.37e-05	0.118	aaagctatagtcgccaccgta
ERF	HaALS2	708	715	-	14.0638	1.37e-05	0.111	GCGCCGCT
ERF	HaALS11	789	816	-	8.70312	1.37e-05	0.126	GAAAAGCAGCCGCCCATTTCACCCAATA
ERF	HaALS11	824	844	-	9.95588	1.37e-05	0.0741	CCTTTGCCGCCCATGTAACCC
ERF	HaALS11	1844	1858	-	12.1562	1.37e-05	0.123	GAACAAGGTGGTGGT
LBD	HaALS5	1566	1586	-	11.3906	1.38e-05	0.119	CCGGCCCTGTCGTCTCCGGCT
ERF	HaALS9	318	338	+	9.94118	1.38e-05	0.0741	gcttcgccttcgttacctcga
ERF	HaALS2	707	721	-	11.5938	1.38e-05	0.112	CAAGTTGCGCCGCTA
HSF	HaALS9	352	364	-	12.5156	1.39e-05	0.606	GGAATCATCCGGA
ARF	HaALS7	1831	1839	+	12.6105	1.39e-05	0.15	ggtgtcggc
NAC	HaALS5	1627	1643	+	12.4557	1.39e-05	0.149	cgtcggcccttggccgg
LBD	HaALS2	1882	1902	+	10.75	1.39e-05	0.0752	cccacctcaccaccagccgac
ERF	HaALS5	1552	1566	+	11.3125	1.39e-05	0.0945	gggcgtcggaggcaa
Trihelix	HaALS11	996	1011	-	13.1562	1.39e-05	0.109	AGGGTAAAATTGAAAA
NAC	HaALS4	520	534	+	13.6562	1.4e-05	0.376	cttaaaaaccacgta
AP2	HaALS6	941	960	+	13.3924	1.4e-05	0.0285	aaagaaaaataaacaaaaaa
C2H2	HaALS7	1724	1741	+	13.0735	1.41e-05	0.204	tagatctcacctcaccat
Trihelix	HaALS4	538	554	+	13.6912	1.41e-05	0.15	tacacgtgttgaataga
Dof	HaALS1	1533	1553	+	13.1875	1.41e-05	0.203	aaaagagaggaaaaggacaaa
MYB	HaALS7	1919	1939	-	13.2656	1.42e-05	0.394	TGTAGGAAATTGGGTGGACGT
ERF	HaALS9	833	847	+	11.3438	1.42e-05	0.122	tagtcgccaccgtaa
ERF	HaALS5	175	189	-	13.6875	1.42e-05	0.184	CCGAGGCCGACAAAC
ERF	HaALS2	1882	1896	+	11.6406	1.42e-05	0.205	cccacctcaccacca
ERF	HaALS3	1012	1032	-	13.2812	1.43e-05	0.259	ACCATCCGAAACCACCGCCAT
MYB	HaALS2	1251	1261	+	12.9412	1.43e-05	0.549	gttgttgttgg
ERF	HaALS5	1605	1619	+	11.5781	1.43e-05	0.122	ggtccggcgccggag
ERF	HaALS11	654	672	-	11.5	1.43e-05	0.0906	CGTGCGTTGCGGCGTGGGC
bZIP	HaALS9	1027	1041	-	10.2812	1.44e-05	0.233	TATTCTGACGAGTCA
bZIP	HaALS8	453	467	-	11.8281	1.44e-05	0.232	GCAAACGACGTGGAG
ERF	HaALS9	1217	1226	+	12.7265	1.44e-05	0.135	cgcggcgctt
ERF	HaALS9	1339	1348	+	12.7265	1.44e-05	0.135	cgcggcgctt
GATA	HaALS5	1548	1562	+	12.0625	1.44e-05	0.628	tcttgggcgtcggag
bHLH	HaALS4	860	876	-	12.3425	1.45e-05	0.158	CTCGTGTAAAACGCGGG
ERF	HaALS9	106	113	-	14.0167	1.45e-05	0.21	ATGTCGGT
NAC	HaALS5	818	825	-	13.3085	1.45e-05	0.636	CACGCAAC
B3	HaALS9	1159	1166	+	15.9423	1.45e-05	0.318	ctgcatgc
B3	HaALS9	1161	1168	-	15.9423	1.45e-05	0.318	CTGCATGC
ERF	HaALS6	1703	1710	+	14.0167	1.45e-05	0.21	atgtcggt
ERF	HaALS9	1834	1848	+	10.8125	1.45e-05	0.164	cagaggcggtgaata
BBR-BPC	HaALS5	1504	1524	-	3.12329	1.46e-05	0.0481	CTCTCTCTCTCTTCTTATTTA
NAC	HaALS3	1871	1886	-	12.2344	1.46e-05	0.354	TTTCTTGTGGAGGAAG
GRAS	HaALS10	543	562	-	13.1	1.46e-05	0.0479	TAGAATGAGACAAAAAAGCA
Trihelix	HaALS11	1044	1059	-	13.1094	1.46e-05	0.109	ATGGTAAAACTGTAAA
Dof	HaALS2	933	953	-	13.0156	1.47e-05	0.14	CTGGGTTTTTTTTAGCTTTTC
ERF	HaALS5	1607	1625	-	11.4531	1.47e-05	0.0906	GCTCCGCTCCGGCGCCGGA
ERF	HaALS3	1010	1030	-	11.7812	1.48e-05	0.128	CATCCGAAACCACCGCCATGC
GATA	HaALS10	1021	1047	+	-0.0804598	1.48e-05	0.319	cttcataatgatatataatatcttcat
MIKC_MADS	HaALS6	722	740	-	13.1324	1.48e-05	0.321	ACATTGCCTTTTTTAGTTT
ERF	HaALS3	1013	1027	+	11.1406	1.5e-05	0.0945	tggcggtggtttcgg
ERF	HaALS8	134	147	-	13.2031	1.5e-05	0.32	CAACCGACGAACCC
AP2	HaALS8	1227	1236	+	13.1368	1.5e-05	0.328	aaacctacgc
GATA	HaALS6	1743	1755	-	13.2656	1.5e-05	0.109	GGGATCCGATTAA
BES1	HaALS1	568	587	-	11.75	1.5e-05	0.161	TCGTACGTGTGGTAGTCCGC
ERF	HaALS9	1834	1850	-	13.75	1.5e-05	0.217	ATTATTCACCGCCTCTG
ERF	HaALS3	178	192	+	11.4844	1.51e-05	0.11	ttacggtgggggcgt
ERF	HaALS11	651	667	-	9.75	1.51e-05	0.191	GTTGCGGCGTGGGCGCA
C2H2	HaALS1	1461	1475	+	13.375	1.51e-05	0.162	aataaatgacaaaat
HD-ZIP	HaALS11	777	797	-	13.4062	1.52e-05	0.331	CACCCAATAATTGAGAAGCAC
ERF	HaALS11	652	666	+	11.2969	1.52e-05	0.113	gcgcccacgccgcaa
Trihelix	HaALS9	1838	1847	+	13.1624	1.52e-05	0.667	ggcggtgaat
ERF	HaALS5	1594	1613	-	11.8906	1.52e-05	0.264	CGCCGGACCAGCACACCGCC
ERF	HaALS8	761	775	+	13.125	1.52e-05	0.331	cgtcggcaacggtta
ERF	HaALS2	1282	1302	+	8.21739	1.53e-05	0.0819	gccatcgtcatctcagccata
ERF	HaALS2	707	721	+	11.0938	1.53e-05	0.0945	tagcggcgcaacttg
MYB	HaALS7	1956	1976	+	13.0781	1.53e-05	0.136	ctgcaacctaaacacctactc
ERF	HaALS7	1830	1844	+	12.7794	1.53e-05	0.167	tggtgtcggcttcga
Dof	HaALS8	232	260	+	13.1875	1.53e-05	0.142	gacgtttctcattttactttttttcaaat
NAC	HaALS3	1871	1886	+	13.1406	1.54e-05	0.482	cttcctccacaagaaa
MYB	HaALS7	1226	1243	+	13.0156	1.54e-05	0.111	gactgtggttggctggtt
WOX	HaALS11	1644	1654	-	13.5949	1.54e-05	0.422	TCAATCAATTA
MYB	HaALS8	767	781	-	13.7344	1.54e-05	0.336	GGATGTTAACCGTTG
NAC	HaALS9	533	549	-	11.3125	1.54e-05	0.337	CGTTGGGTACAAGACAC
ERF	HaALS9	741	755	-	10.1562	1.54e-05	0.168	GTTACGGTGGCGAGC
MYB	HaALS9	538	558	+	13.0625	1.55e-05	0.136	ttgtacccaacgcaccaactc
ERF	HaALS5	175	188	-	13.875	1.55e-05	0.204	CGAGGCCGACAAAC
ZF-HD	HaALS11	784	797	-	13.4219	1.55e-05	0.399	CACCCAATAATTGA
ERF	HaALS11	803	810	-	13.2788	1.55e-05	0.135	CAGCCGCC
ERF	HaALS5	1608	1615	+	13.1809	1.55e-05	0.111	ccggcgcc
ERF	HaALS5	1610	1617	-	13.1809	1.55e-05	0.111	CCGGCGCC
NAC	HaALS3	1811	1831	+	11.2344	1.56e-05	0.673	attaacttgttgagcaaacaa
WRKY	HaALS7	1898	1908	-	13.7188	1.56e-05	0.365	AATGGTCAAAG
B3	HaALS10	1928	1942	-	13.3288	1.56e-05	0.455	GATGATGAATTGCAG
ERF	HaALS9	740	754	-	11.4062	1.56e-05	0.11	TTACGGTGGCGAGCA
MYB	HaALS11	1918	1932	+	13.1406	1.56e-05	0.113	taacacccaaccctc
AP2	HaALS3	834	843	+	12.9519	1.56e-05	0.228	acctagtacc
ERF	HaALS3	178	192	-	11.2344	1.56e-05	0.113	ACGCCCCCACCGTAA
WRKY	HaALS10	328	338	+	13.25	1.56e-05	0.507	taaagtcaaca
GATA	HaALS7	1872	1884	+	13.5312	1.57e-05	0.682	ccttcagatccga
Trihelix	HaALS7	304	319	-	13.0312	1.57e-05	0.109	AAGGTAAAATTGTAAT
NAC	HaALS10	1665	1676	+	12.5319	1.57e-05	0.169	tcacaagccaaa
ERF	HaALS5	1609	1623	-	11.2812	1.58e-05	0.112	TCCGCTCCGGCGCCG
ERF	HaALS5	1606	1620	-	10.5625	1.58e-05	0.192	GCTCCGGCGCCGGAC
Dof	HaALS1	1703	1723	+	13.0938	1.58e-05	0.114	atttttttttttttttttttt
Dof	HaALS1	1527	1553	-	13.0781	1.58e-05	0.136	TTTGTCCTTTTCCTCTCTTTTAATGAA
WOX	HaALS6	94	103	-	12.9925	1.58e-05	0.694	GGTCAATCAA
MYB	HaALS2	1883	1903	+	12.7188	1.59e-05	0.239	ccacctcaccaccagccgact
Dof	HaALS3	27	55	-	13.1406	1.59e-05	0.142	ATTGTCTATTTTTTCCCTTTTGACAGGTT
Trihelix	HaALS7	1702	1719	+	13	1.59e-05	0.347	agccaaacatgcccttag
AP2	HaALS9	1757	1776	+	13.2025	1.59e-05	0.0309	ttaaaaaaaaaaaaaacaga
GATA	HaALS1	1163	1177	+	12.6912	1.6e-05	0.166	gtggtgctgttgttg
C2H2	HaALS2	1475	1493	+	11.4622	1.6e-05	0.0648	ccacacccctccccccccc
TCP	HaALS8	628	640	-	9.94521	1.6e-05	0.18	GTGGTGACCACGA
bZIP	HaALS8	453	467	-	9.98438	1.6e-05	0.233	GCAAACGACGTGGAG
LBD	HaALS11	650	666	-	12	1.6e-05	0.169	TTGCGGCGTGGGCGCAG
ERF	HaALS2	1280	1300	-	10.5156	1.6e-05	0.0697	TGGCTGAGATGACGATGGCCA
MYB	HaALS3	1891	1904	+	13.3281	1.6e-05	0.171	cataaacaaccacc
bZIP	HaALS1	1977	1991	+	11.5625	1.61e-05	0.232	acaggacacgtgtca
HSF	HaALS9	349	367	-	12.5	1.61e-05	0.701	TTCGGAATCATCCGGAAGT
MYB	HaALS2	1888	1898	-	13.1875	1.61e-05	0.0975	GCTGGTGGTGA
C2H2	HaALS2	1482	1500	+	11.4454	1.61e-05	0.0648	cctccccccccccccaatt
ERF	HaALS9	833	853	-	10.5	1.61e-05	0.0697	TTTCGGTTACGGTGGCGACTA
ERF	HaALS5	1609	1623	-	12.2656	1.61e-05	0.237	TCCGCTCCGGCGCCG
ERF	HaALS2	1880	1900	+	9.55882	1.62e-05	0.0743	tccccacctcaccaccagccg
ERF	HaALS3	178	192	-	11.9375	1.62e-05	0.176	ACGCCCCCACCGTAA
Dof	HaALS1	1700	1727	+	12.9688	1.62e-05	0.0567	ttaattttttttttttttttttttttga
NAC	HaALS3	1868	1883	-	12.0469	1.62e-05	0.356	CTTGTGGAGGAAGGCT
MYB	HaALS11	1976	1990	-	13.3125	1.62e-05	0.348	AAAAAGGTTGGTGAT
ERF	HaALS5	1552	1566	-	11.0469	1.63e-05	0.122	TTGCCTCCGACGCCC
MIKC_MADS	HaALS10	1116	1130	+	12.8594	1.63e-05	0.589	atttaccccttatgg
GRAS	HaALS8	334	353	-	12.9571	1.63e-05	0.0495	AAGAAAAAAACAAGAGTCAA
ERF	HaALS8	263	277	+	13.0548	1.64e-05	0.141	ccttgacggctgggc
ERF	HaALS9	833	847	+	11.3125	1.64e-05	0.161	tagtcgccaccgtaa
ERF	HaALS5	1602	1616	+	12.2344	1.64e-05	0.237	gctggtccggcgccg
Trihelix	HaALS2	1630	1644	+	12.7031	1.64e-05	0.15	gcgattccggcaaaa
bHLH	HaALS4	1381	1401	+	12.5479	1.64e-05	0.236	catataaaacacgtgtcgaca
RAV	HaALS6	1150	1166	-	13.0625	1.64e-05	0.707	CTAATGTTTATTGTTGT
ERF	HaALS9	833	847	+	11.1875	1.64e-05	0.112	tagtcgccaccgtaa
bZIP	HaALS7	1288	1297	-	12.6316	1.64e-05	0.263	TGGCGTGGCC
GATA	HaALS8	491	509	+	7.56164	1.64e-05	0.188	caccatctatgacatcgtc
ERF	HaALS3	1008	1022	+	11.7656	1.65e-05	0.123	ttgcatggcggtggt
LBD	HaALS11	648	668	+	10.3906	1.65e-05	0.0793	cactgcgcccacgccgcaacg
ARF	HaALS11	1460	1480	-	2.5375	1.65e-05	0.239	TTTATAGTTTTGCTAAAAAAA
NAC	HaALS8	626	641	+	11.9375	1.65e-05	0.354	aatcgtggtcaccacg
MYB	HaALS9	788	802	-	12.8906	1.65e-05	0.36	CGACAGTTACGGTTG
MYB	HaALS2	1254	1268	-	12.9531	1.65e-05	0.219	CTCATAACCAACAAC
bZIP	HaALS6	1827	1841	+	12.2969	1.65e-05	0.144	tgccatgtcatcaaa
HD-ZIP	HaALS8	1460	1470	-	13.1343	1.65e-05	0.241	CCAATCATTTT
HD-ZIP	HaALS1	1683	1693	+	13.1343	1.65e-05	0.241	ccaatcatttt
WRKY	HaALS10	329	340	-	13.4844	1.66e-05	0.724	TCTGTTGACTTT
ARF	HaALS2	1653	1673	-	2.5125	1.66e-05	0.239	TTAGAGGTTTTGGCCAGAATA
TCP	HaALS3	1062	1074	-	9.80822	1.66e-05	0.18	TTTGGGCCCAGTA
ERF	HaALS11	652	666	-	11.2656	1.66e-05	0.11	TTGCGGCGTGGGCGC
NAC	HaALS4	789	803	+	13.2188	1.66e-05	0.249	cgtgtattatacgta
WRKY	HaALS10	328	340	-	12.7656	1.66e-05	0.727	TCTGTTGACTTTA
bZIP	HaALS2	1609	1622	-	13.5	1.66e-05	0.22	TGGCCAGCCGACTA
WRKY	HaALS1	239	249	+	13.5781	1.67e-05	0.365	acaagtcaaag
ERF	HaALS2	694	721	-	8	1.67e-05	0.126	CAAGTTGCGCCGCTACCCCCTTCTGAAT
ERF	HaALS5	1596	1623	-	8	1.67e-05	0.126	TCCGCTCCGGCGCCGGACCAGCACACCG
bZIP	HaALS4	1384	1398	+	12.8594	1.68e-05	0.154	ataaaacacgtgtcg
ERF	HaALS9	833	847	-	10.4531	1.68e-05	0.164	TTACGGTGGCGACTA
GATA	HaALS10	1157	1171	-	12.6029	1.68e-05	0.166	GTGGCGATGGTGTTT
TCP	HaALS5	1619	1628	-	12.883	1.68e-05	0.324	CGGGCTCCGC
Trihelix	HaALS10	929	938	+	13.0312	1.68e-05	0.605	atggtaaaaa
MYB	HaALS5	1765	1779	+	12.8281	1.68e-05	0.212	aaactgaaccgtaac
C2H2	HaALS2	1479	1497	+	11.3613	1.69e-05	0.0648	acccctcccccccccccca
ERF	HaALS2	707	721	-	11.2188	1.69e-05	0.122	CAAGTTGCGCCGCTA
WRKY	HaALS10	328	340	+	13.25	1.69e-05	0.737	taaagtcaacaga
TCP	HaALS3	1064	1074	+	11.0685	1.69e-05	0.21	ctgggcccaaa
NAC	HaALS8	627	644	-	12.75	1.69e-05	0.33	CATCGTGGTGACCACGAT
MYB_related	HaALS7	1341	1348	+	14.3085	1.7e-05	0.744	ttagggca
bHLH	HaALS4	1382	1404	+	12.8281	1.7e-05	0.243	atataaaacacgtgtcgacaatc
ERF	HaALS9	101	115	+	13.3281	1.71e-05	0.184	gacttaccgacattt
BES1	HaALS4	529	548	-	11.4062	1.71e-05	0.161	CAACACGTGTAACATACGTG
HD-ZIP	HaALS10	1507	1517	+	12.9219	1.71e-05	0.249	tctaatcattt
C2H2	HaALS7	1814	1828	+	13.2188	1.71e-05	0.182	tcatcatcgtcctct
Dof	HaALS8	1159	1177	+	12.9531	1.72e-05	0.163	tgcaaaaaaaaagggaatt
WRKY	HaALS1	239	251	-	13.5625	1.72e-05	0.528	TCCTTTGACTTGT
MYB	HaALS8	766	784	+	13.3014	1.72e-05	0.749	gcaacggttaacatcctca
ZF-HD	HaALS10	1811	1832	-	13	1.72e-05	0.558	AATAATAATTAAGAAATAAGAA
Trihelix	HaALS3	70	86	-	13.3529	1.72e-05	0.15	GACACGTGTGTATGTTG
ERF	HaALS5	1608	1628	+	9.39706	1.73e-05	0.0743	ccggcgccggagcggagcccg
ERF	HaALS2	707	721	+	11.1094	1.73e-05	0.0941	tagcggcgcaacttg
bHLH	HaALS2	857	867	-	13.5625	1.73e-05	0.326	TCCAAGTTGCC
Trihelix	HaALS2	1981	1995	+	12.5938	1.74e-05	0.15	tcttcaccggtggca
Dof	HaALS6	1141	1168	-	12.875	1.74e-05	0.0567	CGCTAATGTTTATTGTTGTTACTTTTTT
MYB_related	HaALS3	228	249	+	13.5068	1.74e-05	0.114	gatagcgaccaccaacattaaa
NAC	HaALS8	629	641	-	13.125	1.74e-05	0.153	CGTGGTGACCACG
WRKY	HaALS1	239	251	+	13.1899	1.74e-05	0.485	acaagtcaaagga
LBD	HaALS2	698	714	+	11.8281	1.74e-05	0.169	agaagggggtagcggcg
MYB	HaALS2	1880	1900	+	12.8906	1.75e-05	0.136	tccccacctcaccaccagccg
WRKY	HaALS10	326	338	-	13.4688	1.75e-05	0.45	TGTTGACTTTATA
ERF	HaALS9	831	845	+	10.75	1.76e-05	0.255	tatagtcgccaccgt
bHLH	HaALS6	1753	1761	+	12.9474	1.76e-05	0.769	cccgcgtgt
MYB	HaALS8	129	147	+	12.9844	1.76e-05	0.254	gtagtgggttcgtcggttg
ERF	HaALS5	1602	1629	+	7.82812	1.76e-05	0.126	gctggtccggcgccggagcggagcccgt
Trihelix	HaALS4	436	451	+	12.9219	1.76e-05	0.109	atagtaaaaaataaaa
Trihelix	HaALS11	941	956	-	12.9219	1.76e-05	0.109	GGGGTAAAAACATAAT
Trihelix	HaALS11	1103	1118	-	12.9219	1.76e-05	0.109	GGGGTAAAAACATAAT
ERF	HaALS9	736	752	-	9.3125	1.77e-05	0.191	ACGGTGGCGAGCAAAGC
WRKY	HaALS1	238	249	-	13.0625	1.77e-05	0.386	CTTTGACTTGTT
ERF	HaALS7	97	117	-	10.25	1.77e-05	0.106	TGAGGGGTTGGTGATGGTTAT
bZIP	HaALS9	1027	1041	-	10.3906	1.77e-05	0.258	TATTCTGACGAGTCA
ERF	HaALS2	707	721	+	11.125	1.77e-05	0.11	tagcggcgcaacttg
ARF	HaALS5	632	641	+	13.7596	1.77e-05	0.616	ttgtcggcag
ERF	HaALS5	1605	1619	-	10.3125	1.78e-05	0.164	CTCCGGCGCCGGACC
GATA	HaALS10	1935	1949	+	7.3125	1.78e-05	0.193	tcatcatcaatttcc
ERF	HaALS11	800	809	-	12.5053	1.78e-05	0.276	AGCCGCCCAT
WRKY	HaALS10	327	340	-	13	1.78e-05	0.597	TCTGTTGACTTTAT
ERF	HaALS9	1831	1851	+	12.7812	1.78e-05	0.387	attcagaggcggtgaataata
B3	HaALS10	1062	1076	-	13.2206	1.78e-05	0.0338	CCAAAAAAAATAACA
WRKY	HaALS10	328	340	-	12.4219	1.78e-05	0.48	TCTGTTGACTTTA
HSF	HaALS9	352	363	-	12.9531	1.79e-05	0.78	GAATCATCCGGA
LBD	HaALS11	660	674	+	12.8125	1.79e-05	0.311	gccgcaacgcacgct
bHLH	HaALS11	1885	1893	-	13.5882	1.79e-05	0.432	TCACATGGG
MYB_related	HaALS9	1222	1236	-	11.6765	1.79e-05	0.194	CGTGAACCCTAAGCG
ERF	HaALS9	318	338	-	10.2656	1.79e-05	0.0706	TCGAGGTAACGAAGGCGAAGC
bHLH	HaALS4	1389	1402	-	13.2055	1.79e-05	0.194	TTGTCGACACGTGT
NAC	HaALS9	269	283	-	13.2188	1.8e-05	0.392	CGCGTATGCGAGAAG
ERF	HaALS3	1013	1027	-	10.9688	1.8e-05	0.112	CCGAAACCACCGCCA
HSF	HaALS8	475	485	-	12.6719	1.8e-05	0.64	CCAGATACTTC
MYB	HaALS1	58	72	-	12.9375	1.8e-05	0.113	TACTCCCCAACCGAA
MYB	HaALS7	101	115	+	12.9375	1.8e-05	0.113	ccatcaccaacccct
NAC	HaALS8	629	641	+	13.0938	1.8e-05	0.153	cgtggtcaccacg
Dof	HaALS6	933	953	+	12.8125	1.8e-05	0.154	caaaaaataaagaaaaataaa
ERF	HaALS9	830	844	+	10.8281	1.8e-05	0.122	ctatagtcgccaccg
NAC	HaALS7	1191	1209	-	13.0781	1.8e-05	0.392	CCCCCACCCCACGCCAGAC
E2F/DP	HaALS8	1641	1650	+	12.9362	1.8e-05	0.427	gagcgccccc
C2H2	HaALS4	665	675	+	11.7969	1.8e-05	0.789	tagtggagttg
ERF	HaALS3	1011	1025	-	11.2031	1.8e-05	0.189	GAAACCACCGCCATG
Nin-like	HaALS2	924	942	-	11.9531	1.81e-05	0.339	TTAGCTTTTCGACTTCTGG
MYB	HaALS2	1891	1901	-	13.0156	1.81e-05	0.0975	TCGGCTGGTGG
MYB	HaALS7	103	117	+	13.2344	1.82e-05	0.276	atcaccaacccctca
MYB	HaALS3	1082	1102	-	12.9531	1.82e-05	0.394	TGGGGGTGATTGGTTGGGGAA
NAC	HaALS10	1081	1099	-	13.1719	1.82e-05	0.414	CACCTTATATATCAAGTTA
WRKY	HaALS1	238	251	-	13.1094	1.82e-05	0.374	TCCTTTGACTTGTT
ERF	HaALS8	1642	1651	+	12.3333	1.83e-05	0.135	agcgcccccc
ZF-HD	HaALS6	1661	1674	+	13.25	1.83e-05	0.399	ggttcaataattga
MYB	HaALS9	1113	1127	+	12.9062	1.83e-05	0.113	caacaaacaacaaca
NAC	HaALS3	1867	1887	-	11.9688	1.83e-05	0.799	GTTTCTTGTGGAGGAAGGCTG
bZIP	HaALS5	451	465	+	10.5	1.84e-05	0.18	ggtattgaggtggca
LBD	HaALS5	1600	1620	-	10.7969	1.84e-05	0.129	GCTCCGGCGCCGGACCAGCAC
Trihelix	HaALS5	1611	1621	+	12.7188	1.84e-05	0.249	gcgccggagcg
Trihelix	HaALS2	1981	1995	-	12.7656	1.84e-05	0.252	TGCCACCGGTGAAGA
ERF	HaALS9	829	849	+	10.5469	1.84e-05	0.133	gctatagtcgccaccgtaacc
WRKY	HaALS7	1898	1909	-	13.274	1.84e-05	0.402	AAATGGTCAAAG
Trihelix	HaALS10	929	944	+	12.875	1.85e-05	0.109	atggtaaaaaaaacta
Dof	HaALS1	1604	1624	+	12.8594	1.85e-05	0.266	aaataacaacaaaagtgaaac
Dof	HaALS1	1537	1555	+	13.1719	1.85e-05	0.397	gagaggaaaaggacaaaaa
WRKY	HaALS10	328	340	+	13.0781	1.85e-05	0.808	taaagtcaacaga
NAC	HaALS4	531	543	-	13.0625	1.86e-05	0.153	CGTGTAACATACG
GATA	HaALS5	834	852	-	7.23288	1.86e-05	0.188	CACTATCCCAATCAGCATC
ERF	HaALS8	1665	1685	-	10.4219	1.86e-05	0.0938	TGTGGCGCCATCAACCACACC
G2-like	HaALS6	1573	1583	+	12.4681	1.86e-05	0.716	acagattcgac
ERF	HaALS7	1831	1842	-	13.5781	1.86e-05	0.226	GAAGCCGACACC
BES1	HaALS3	370	389	-	11.1719	1.87e-05	0.161	ACGTACGTGTGTGGTTCAAC
Dof	HaALS10	1698	1716	+	12.875	1.87e-05	0.163	ggaaaacgaaaagtgaaag
MYB	HaALS6	494	512	+	13	1.87e-05	0.166	tgtaaggtgggtggtctcc
B3	HaALS9	1758	1772	+	13.1471	1.88e-05	0.034	taaaaaaaaaaaaaa
ERF	HaALS11	834	853	+	12.0312	1.88e-05	0.182	ggcggcaaagggaatagtgc
bHLH	HaALS1	1983	1996	+	12.875	1.88e-05	0.35	cacgtgtcaacctt
WRKY	HaALS5	1006	1019	-	12.8356	1.88e-05	0.246	AAGAAGCCAACGTA
Trihelix	HaALS10	926	939	-	12.6406	1.89e-05	0.593	TTTTTTACCATACT
BES1	HaALS4	537	551	+	11.25	1.89e-05	0.112	ttacacgtgttgaat
ERF	HaALS5	630	644	+	12.75	1.89e-05	0.313	tattgtcggcagttt
WRKY	HaALS10	328	340	-	13.2656	1.89e-05	0.459	TCTGTTGACTTTA
GRAS	HaALS5	1506	1525	+	12.7571	1.89e-05	0.0508	aataagaagagagagagaga
NAC	HaALS3	1869	1885	-	12.8281	1.89e-05	0.253	TTCTTGTGGAGGAAGGC
C2H2	HaALS5	1952	1970	+	11.1429	1.89e-05	0.0648	catcctccatttcttacac
NAC	HaALS3	1868	1886	+	13.0938	1.9e-05	0.414	agccttcctccacaagaaa
ERF	HaALS5	1602	1616	+	10.6562	1.9e-05	0.0941	gctggtccggcgccg
bZIP	HaALS8	454	467	+	9.28125	1.91e-05	0.294	tccacgtcgtttgc
MYB	HaALS3	664	684	+	12.7656	1.91e-05	0.136	tttgaacctcaccaccaagca
Dof	HaALS4	237	250	+	12.8281	1.91e-05	0.416	aaaaaagttacatt
RAV	HaALS8	1875	1882	+	13.9808	1.91e-05	0.417	gcaacata
RAV	HaALS8	1875	1882	-	13.9574	1.91e-05	0.63	TATGTTGC
RAV	HaALS8	1875	1882	-	13.6383	1.91e-05	0.521	TATGTTGC
NAC	HaALS4	787	801	-	12.9688	1.91e-05	0.249	CGTATAATACACGAA
MYB	HaALS7	1206	1218	+	5.93671	1.92e-05	0.195	gggggctgggtga
NAC	HaALS8	445	459	-	13.2031	1.92e-05	0.26	CGTGGAGTATAAGTA
C3H	HaALS6	626	640	+	11.9062	1.92e-05	0.838	ccaaaaaaatcggga
NAC	HaALS4	787	803	-	12.7969	1.92e-05	0.253	TACGTATAATACACGAA
MYB	HaALS9	539	553	+	13.1562	1.92e-05	0.276	tgtacccaacgcacc
ERF	HaALS8	262	276	-	10.8906	1.92e-05	0.268	CCCAGCCGTCAAGGA
WOX	HaALS10	1985	1995	+	13.2152	1.93e-05	0.422	tcattcagtca
G2-like	HaALS6	1574	1581	-	11.875	1.93e-05	0.846	CGAATCTG
CAMTA	HaALS8	1059	1076	-	12.7188	1.93e-05	0.167	CAGCGAGTGATGCGTGGG
ERF	HaALS9	1264	1284	+	7.65217	1.93e-05	0.0875	gtctctgcaacctcgtacgcc
ERF	HaALS5	628	643	-	11.0312	1.93e-05	0.373	AACTGCCGACAATAGT
TCP	HaALS8	630	640	+	10.7397	1.93e-05	0.21	gtggtcaccac
LBD	HaALS11	650	664	-	12.8438	1.93e-05	0.433	GCGGCGTGGGCGCAG
bHLH	HaALS2	1273	1283	-	13.2812	1.93e-05	0.326	GCCAAGTGGCC
bZIP	HaALS2	1611	1621	+	13.1875	1.93e-05	0.342	gtcggctggcc
bHLH	HaALS8	134	147	+	12.8125	1.93e-05	0.36	gggttcgtcggttg
MYB	HaALS2	521	531	-	12.3438	1.94e-05	0.333	GTAACCGCATA
HD-ZIP	HaALS11	1950	1960	+	11.8955	1.94e-05	0.822	caatcatttcc
bZIP	HaALS8	453	467	+	10.5625	1.94e-05	0.28	ctccacgtcgtttgc
ARR-B	HaALS5	899	906	+	11.8404	1.94e-05	0.636	agattcgc
TCP	HaALS5	1618	1638	-	7.94118	1.94e-05	0.276	CAAGGGCCGACGGGCTCCGCT
MYB	HaALS11	1563	1575	-	13.3797	1.94e-05	0.849	TGTAAAACCGTTA
Dof	HaALS6	917	945	-	12.875	1.94e-05	0.142	TCTTTATTTTTTGGAACTTTTTTGCTGTT
ERF	HaALS9	833	847	-	10.5	1.95e-05	0.105	TTACGGTGGCGACTA
MIKC_MADS	HaALS9	1757	1777	-	13.0435	1.95e-05	0.0344	TTCTGTTTTTTTTTTTTTTAA
ERF	HaALS9	827	847	+	11.2344	1.95e-05	0.134	aagctatagtcgccaccgtaa
ERF	HaALS9	317	337	+	10.3125	1.95e-05	0.0938	tgcttcgccttcgttacctcg
Trihelix	HaALS2	1632	1642	-	12.625	1.95e-05	0.249	TTGCCGGAATC
ERF	HaALS2	707	721	-	10.5938	1.95e-05	0.0941	CAAGTTGCGCCGCTA
Trihelix	HaALS9	698	716	+	12.7812	1.95e-05	0.452	ccgtaactctggtttggat
MYB	HaALS7	1342	1356	+	13.0469	1.96e-05	0.444	tagggcatgtttggc
ERF	HaALS8	1032	1046	-	13.1406	1.96e-05	0.17	GGATGTCGGCCAGAA
BES1	HaALS3	76	86	-	10.2344	1.96e-05	0.2	GACACGTGTGT
ERF	HaALS5	1605	1619	+	10.7188	1.96e-05	0.113	ggtccggcgccggag
MYB	HaALS1	56	70	-	12.6562	1.96e-05	0.212	CTCCCCAACCGAATG
GRAS	HaALS5	1508	1527	+	12.7	1.97e-05	0.0508	taagaagagagagagagaga
C2H2	HaALS9	636	654	+	11.0672	1.97e-05	0.0648	cctccggctcaccatcgtc
CAMTA	HaALS11	542	550	+	12.6915	1.97e-05	0.463	ccgcgttga
NAC	HaALS3	1867	1886	+	11.9726	1.97e-05	0.43	cagccttcctccacaagaaa
bZIP	HaALS1	1980	1989	-	12.4211	1.98e-05	0.263	ACACGTGTCC
MYB	HaALS7	1918	1936	-	12.9062	1.98e-05	0.166	AGGAAATTGGGTGGACGTG
GATA	HaALS5	939	951	-	13.3125	1.98e-05	0.811	AAGATCTAGAAAC
bHLH	HaALS11	1884	1893	+	13.3594	1.99e-05	0.442	tcccatgtga
bZIP	HaALS6	1827	1841	-	12.4844	1.99e-05	0.154	TTTGATGACATGGCA
AP2	HaALS1	1539	1558	+	12.8608	1.99e-05	0.0369	gaggaaaaggacaaaaaaaa
ERF	HaALS9	742	756	-	11.5781	1.99e-05	0.175	GGTTACGGTGGCGAG
Trihelix	HaALS11	1384	1399	-	12.7969	1.99e-05	0.109	GGGGTAAAATCGTAAA
NAC	HaALS9	637	656	+	12.2188	2e-05	0.289	ctccggctcaccatcgtcat
WRKY	HaALS1	239	249	+	13.1406	2e-05	0.438	acaagtcaaag
ERF	HaALS9	1833	1847	+	9.40625	2e-05	0.169	tcagaggcggtgaat
bZIP	HaALS7	1539	1552	-	13.2031	2e-05	0.22	TGGCCAGCTTTTAA
ERF	HaALS9	1832	1846	+	11.5625	2.01e-05	0.175	ttcagaggcggtgaa
NAC	HaALS7	1288	1299	+	12.5896	2.01e-05	0.44	ggccacgccagt
ERF	HaALS9	737	757	+	9.375	2.01e-05	0.172	ctttgctcgccaccgtaaccg
Dof	HaALS3	34	54	+	12.8906	2.01e-05	0.144	caaaagggaaaaaatagacaa
ERF	HaALS9	740	754	+	10.8125	2.02e-05	0.125	tgctcgccaccgtaa
E2F/DP	HaALS8	1674	1683	-	12.8298	2.02e-05	0.427	TGGCGCCATC
LBD	HaALS5	1544	1564	-	9.95312	2.02e-05	0.0854	GCCTCCGACGCCCAAGACGGG
bZIP	HaALS7	347	361	-	11.0312	2.02e-05	0.884	TGTGACGTGAGTATT
bZIP	HaALS7	1289	1302	+	9.10938	2.03e-05	0.294	gccacgccagttga
bZIP	HaALS11	1339	1353	+	11.7344	2.03e-05	0.639	agtcatgacgacagc
MYB	HaALS9	1339	1353	-	12.875	2.03e-05	0.205	CCCCAAAGCGCCGCG
MYB	HaALS8	1767	1781	+	12.6562	2.03e-05	0.219	ccaccacccgtcatc
ERF	HaALS3	1757	1770	+	13.5156	2.03e-05	0.204	catgaccgacctaa
GRAS	HaALS8	360	379	-	12.6571	2.03e-05	0.0508	CAGATGACGAGAAAATAATG
NAC	HaALS3	1871	1886	+	12.9062	2.03e-05	0.558	cttcctccacaagaaa
ERF	HaALS3	1013	1033	-	10.0312	2.04e-05	0.249	AACCATCCGAAACCACCGCCA
B3	HaALS6	1957	1975	+	12.5312	2.04e-05	0.437	aaccataatacaagcaaat
ERF	HaALS8	776	796	+	7.52174	2.04e-05	0.0875	acatcctcaaatatcgcctcc
ERF	HaALS8	2	22	-	9.98438	2.04e-05	0.0735	AGGAGGAGACGACGAAGACGA
TCP	HaALS5	1638	1650	-	10.3594	2.04e-05	0.373	ATGGGGACCGGCC
NAC	HaALS3	1871	1886	+	11.3906	2.04e-05	0.356	cttcctccacaagaaa
ERF	HaALS3	1008	1022	+	11.7656	2.04e-05	0.455	ttgcatggcggtggt
CAMTA	HaALS3	11	22	+	13.2969	2.04e-05	0.442	acagcgcgttgc
ERF	HaALS11	805	812	-	12.8617	2.04e-05	0.296	AGCAGCCG
Dof	HaALS5	916	936	-	12.8281	2.05e-05	0.229	CATCTTGTTTCTTACTTTTCC
NAC	HaALS5	816	826	-	12.7344	2.05e-05	0.897	GCACGCAACTC
ERF	HaALS4	1391	1405	+	12.0294	2.05e-05	0.167	acgtgtcgacaatct
CAMTA	HaALS3	11	19	+	12.5769	2.05e-05	0.444	acagcgcgt
E2F/DP	HaALS7	64	83	-	7.1875	2.06e-05	0.321	GAAAGGGTTGAGAGGGAAAA
ERF	HaALS9	1216	1230	-	10.6094	2.06e-05	0.113	CCCTAAGCGCCGCGC
ERF	HaALS3	1014	1028	-	10.8906	2.07e-05	0.189	TCCGAAACCACCGCC
C2H2	HaALS6	1852	1867	-	11.7123	2.07e-05	0.294	TATTTGTCTTTGAATG
ARF	HaALS5	176	185	-	12.2656	2.07e-05	0.443	GGCCGACAAA
WRKY	HaALS1	239	249	+	12.863	2.07e-05	0.452	acaagtcaaag
ERF	HaALS2	1531	1540	-	12.3895	2.07e-05	0.276	CGCCGACTAG
Trihelix	HaALS3	1476	1494	-	12.6875	2.08e-05	0.452	GTCTAACCATGACTTAAAA
WRKY	HaALS1	237	249	-	13.1094	2.08e-05	0.45	CTTTGACTTGTTG
MYB_related	HaALS1	1768	1778	+	13.5938	2.08e-05	0.909	agatattttat
B3	HaALS7	141	155	+	13.0959	2.08e-05	0.455	gatgatgaaatcgaa
B3	HaALS2	1942	1951	+	13.2735	2.09e-05	0.457	gctacaactt
bZIP	HaALS4	532	549	+	9.90625	2.09e-05	0.182	gtatgttacacgtgttga
ERF	HaALS5	1602	1616	-	10.75	2.09e-05	0.113	CGGCGCCGGACCAGC
G2-like	HaALS1	1096	1109	-	12.6027	2.09e-05	0.458	AAGGAGAAGATTCC
NAC	HaALS4	789	801	+	12.9531	2.1e-05	0.153	cgtgtattatacg
G2-like	HaALS4	1354	1367	-	12.0847	2.1e-05	0.408	GCGTGATACGGTCC
WRKY	HaALS1	239	251	-	13.1562	2.1e-05	0.459	TCCTTTGACTTGT
ERF	HaALS2	1884	1903	+	11.3125	2.1e-05	0.119	cacctcaccaccagccgact
ERF	HaALS5	1610	1629	+	11.7969	2.1e-05	0.182	ggcgccggagcggagcccgt
bHLH	HaALS2	855	868	+	13.5781	2.11e-05	0.39	caggcaacttggaa
TCP	HaALS5	1559	1588	-	7.37975	2.11e-05	0.276	GGCCGGCCCTGTCGTCTCCGGCTTGCCTCC
MYB_related	HaALS7	1901	1922	+	13.2466	2.11e-05	0.114	tgaccatttcaacaacacacgt
bZIP	HaALS3	73	87	+	12.3438	2.11e-05	0.154	catacacacgtgtcg
CPP	HaALS9	753	767	+	13.0441	2.11e-05	0.299	aaccgaaattcgaat
CPP	HaALS9	846	860	+	13.0441	2.11e-05	0.299	aaccgaaattcgaat
ERF	HaALS9	833	847	+	11.3906	2.11e-05	0.184	tagtcgccaccgtaa
ERF	HaALS2	1279	1299	-	9.85294	2.12e-05	0.106	GGCTGAGATGACGATGGCCAA
ERF	HaALS7	1830	1844	-	12.8906	2.12e-05	0.184	TCGAAGCCGACACCA
Trihelix	HaALS9	691	711	-	8.12658	2.12e-05	0.463	AACCAGAGTTACGGTTGTGAA
HD-ZIP	HaALS1	1683	1692	+	12.8298	2.12e-05	0.465	ccaatcattt
HD-ZIP	HaALS8	1461	1470	-	12.8298	2.12e-05	0.465	CCAATCATTT
MYB_related	HaALS9	1111	1132	+	13.2329	2.13e-05	0.114	atcaacaaacaacaacacactc
ARR-B	HaALS8	87	99	-	12.1579	2.13e-05	0.545	GCGAAGATACGTG
ERF	HaALS9	743	753	+	10.5625	2.13e-05	0.209	tcgccaccgta
ERF	HaALS9	836	846	+	10.5625	2.13e-05	0.209	tcgccaccgta
MYB	HaALS4	970	990	+	12.7848	2.13e-05	0.894	ctaatataagataagtaggaa
ERF	HaALS9	104	117	-	11.7656	2.14e-05	0.322	AAAAATGTCGGTAA
WRKY	HaALS1	239	249	+	13.2031	2.14e-05	0.517	acaagtcaaag
ERF	HaALS2	705	714	-	12.8605	2.14e-05	0.125	CGCCGCTACC
Dof	HaALS10	1704	1714	+	12.4062	2.16e-05	0.355	cgaaaagtgaa
NAC	HaALS4	520	534	+	13.0312	2.16e-05	0.26	cttaaaaaccacgta
ERF	HaALS7	1830	1846	-	13	2.16e-05	0.234	GATCGAAGCCGACACCA
MYB	HaALS2	1885	1898	+	12.8594	2.16e-05	0.171	acctcaccaccagc
GATA	HaALS2	1284	1302	+	6.80822	2.17e-05	0.188	catcgtcatctcagccata
ERF	HaALS8	134	149	-	10.6875	2.17e-05	0.373	ACCAACCGACGAACCC
ERF	HaALS3	1010	1024	+	9.79688	2.17e-05	0.164	gcatggcggtggttt
ERF	HaALS9	832	846	+	10.7656	2.17e-05	0.189	atagtcgccaccgta
MYB	HaALS9	541	561	+	12.125	2.18e-05	0.239	tacccaacgcaccaactcttt
ERF	HaALS8	2	22	+	11.0156	2.18e-05	0.134	tcgtcttcgtcgtctcctcct
SBP	HaALS3	963	973	+	12.5469	2.18e-05	0.248	aataagtacaa
Dof	HaALS1	1667	1677	+	12.0469	2.18e-05	0.354	gggaaaagtaa
Dof	HaALS5	917	937	-	12.6094	2.18e-05	0.14	ACATCTTGTTTCTTACTTTTC
bHLH	HaALS1	1981	1990	+	9.1	2.18e-05	0.344	gacacgtgtc
bHLH	HaALS1	1981	1990	-	9.1	2.18e-05	0.344	GACACGTGTC
bZIP	HaALS3	23	36	-	13.0625	2.18e-05	0.22	TTGACAGGTTTGCC
BES1	HaALS1	1980	1990	-	9.53125	2.18e-05	0.2	GACACGTGTCC
bHLH	HaALS9	1556	1566	-	13.3836	2.18e-05	0.317	GCCCACTTGAA
LBD	HaALS2	698	718	-	10.4219	2.2e-05	0.129	GTTGCGCCGCTACCCCCTTCT
WRKY	HaALS8	1207	1219	-	11.9219	2.2e-05	0.48	GCCGTTGTCTTTT
TCP	HaALS9	997	1010	+	11.0156	2.2e-05	0.561	agcggtcccctcgt
ERF	HaALS10	1100	1114	+	11.125	2.2e-05	0.123	acctgaggtggagga
MYB	HaALS2	295	313	-	12.7344	2.2e-05	0.166	GGGAATGTAGTTGATAGTA
bZIP	HaALS9	1028	1039	+	7.22093	2.2e-05	0.481	gactcgtcagaa
ERF	HaALS9	740	754	+	10.4531	2.2e-05	0.113	tgctcgccaccgtaa
NAC	HaALS6	670	684	-	12.0938	2.2e-05	0.18	CTTGCATAACACTCC
TCP	HaALS9	998	1005	-	9.74468	2.21e-05	0.83	GGGACCGC
LBD	HaALS5	1579	1599	-	9.76562	2.21e-05	0.0854	ACCGCCCCCTAGGCCGGCCCT
MIKC_MADS	HaALS6	723	737	+	12.1094	2.21e-05	0.686	aactaaaaaaggcaa
HD-ZIP	HaALS8	1462	1471	-	12.8904	2.21e-05	0.484	TCCAATCATT
Dof	HaALS1	1531	1558	-	12.5469	2.21e-05	0.067	TTTTTTTTGTCCTTTTCCTCTCTTTTAA
MYB	HaALS10	1367	1387	+	12.0938	2.21e-05	0.239	tgatgaccacccctaccccct
ERF	HaALS9	825	844	+	11.2188	2.21e-05	0.119	caaagctatagtcgccaccg
E2F/DP	HaALS6	126	145	-	6.96875	2.22e-05	0.321	GATGAGTTTTGGAGGCAATT
ERF	HaALS5	1544	1564	+	9.75	2.22e-05	0.106	cccgtcttgggcgtcggaggc
ERF	HaALS9	788	802	+	11	2.22e-05	0.151	caaccgtaactgtcg
MYB_related	HaALS1	1768	1778	+	13.5469	2.22e-05	0.963	agatattttat
bZIP	HaALS4	537	551	-	8.84375	2.22e-05	0.194	ATTCAACACGTGTAA
ERF	HaALS7	1829	1843	-	12.6719	2.22e-05	0.295	CGAAGCCGACACCAG
VOZ	HaALS8	594	605	-	12.375	2.22e-05	0.614	GCGGTCGCGTCT
LBD	HaALS11	659	675	+	11.3281	2.23e-05	0.169	cgccgcaacgcacgctg
AP2	HaALS1	581	590	-	12.6731	2.23e-05	0.244	TCATCGTACG
bZIP	HaALS7	351	360	+	12.4118	2.23e-05	0.682	ctcacgtcac
bZIP	HaALS4	1384	1398	+	9.85938	2.23e-05	0.18	ataaaacacgtgtcg
Trihelix	HaALS2	1983	1993	-	12.2656	2.24e-05	0.249	CCACCGGTGAA
ERF	HaALS2	1882	1896	+	11.7812	2.24e-05	0.235	cccacctcaccacca
MYB_related	HaALS9	708	722	+	12.8438	2.24e-05	0.459	ggtttggataacact
MYB	HaALS2	1250	1264	-	12.5938	2.24e-05	0.113	TAACCAACAACAACA
C2H2	HaALS10	545	562	-	11.75	2.24e-05	0.284	TAGAATGAGACAAAAAAG
Dof	HaALS5	1890	1910	+	12.5781	2.25e-05	0.14	cccccgtagcatttccttttc
ERF	HaALS9	742	756	-	11.0781	2.25e-05	0.123	GGTTACGGTGGCGAG
TCP	HaALS11	650	659	+	12.5957	2.25e-05	0.324	ctgcgcccac
ERF	HaALS9	630	644	+	11.9844	2.25e-05	0.162	acacatcctccggct
HSF	HaALS1	1073	1086	+	11.2812	2.25e-05	0.404	ttctagacgtctct
BES1	HaALS4	1384	1398	-	10.7812	2.26e-05	0.112	CGACACGTGTTTTAT
WRKY	HaALS10	328	338	+	12.8594	2.26e-05	0.783	taaagtcaaca
Dof	HaALS1	1442	1462	-	12.7344	2.26e-05	0.144	TTAAAAGGGAAGAAAAAAAAC
WRKY	HaALS8	330	343	-	12.4658	2.26e-05	0.246	CAAGAGTCAACAAG
ERF	HaALS3	222	236	-	11.0625	2.26e-05	0.123	GTCGCTATCGGTGGT
B3	HaALS1	1544	1558	+	12.8676	2.26e-05	0.0363	aaaggacaaaaaaaa
B3	HaALS1	1713	1727	-	12.8676	2.26e-05	0.0363	TCAAAAAAAAAAAAA
B3	HaALS5	1792	1806	-	12.8676	2.26e-05	0.0363	TCAAAAAAAAAAAAA
ERF	HaALS11	824	844	+	10.0156	2.27e-05	0.245	gggttacatgggcggcaaagg
NAC	HaALS8	445	459	-	12.6562	2.27e-05	0.249	CGTGGAGTATAAGTA
MYB	HaALS8	134	147	-	12.5469	2.27e-05	0.595	CAACCGACGAACCC
TCP	HaALS10	454	464	+	9.8125	2.27e-05	0.459	gtggaatccac
WRKY	HaALS8	332	350	-	12.9265	2.27e-05	0.734	AAAAAAACAAGAGTCAACA
NAC	HaALS5	1553	1570	-	12.1094	2.28e-05	0.33	CGGCTTGCCTCCGACGCC
ERF	HaALS11	1839	1853	+	10.5938	2.28e-05	0.161	ccaaaaccaccacct
BES1	HaALS4	537	547	-	12.5823	2.28e-05	0.199	AACACGTGTAA
bZIP	HaALS6	33	43	-	10.589	2.28e-05	0.361	GACAGCTGTGT
SBP	HaALS9	1276	1285	+	12.3896	2.28e-05	0.92	tcgtacgcct
MIKC_MADS	HaALS8	749	760	+	12.3305	2.29e-05	0.338	ataaaagtggaa
GATA	HaALS9	645	659	-	12.0588	2.29e-05	0.166	TCGATGACGATGGTG
MYB	HaALS7	722	732	-	12.4219	2.29e-05	1	AATTCAGTTAT
BBR-BPC	HaALS7	61	84	-	2.39062	2.29e-05	0.0648	AGAAAGGGTTGAGAGGGAAAAAGA
ERF	HaALS11	831	844	+	12.5156	2.29e-05	0.345	atgggcggcaaagg
BES1	HaALS1	1981	1991	+	9.21875	2.29e-05	0.2	gacacgtgtca
SBP	HaALS2	256	266	+	12.5156	2.3e-05	0.248	gtaaagtacaa
WRKY	HaALS8	331	344	+	12.6875	2.3e-05	0.331	ttgttgactcttgt
MYB	HaALS9	751	761	+	12.25	2.31e-05	0.333	gtaaccgaaat
MYB	HaALS9	844	854	+	12.25	2.31e-05	0.333	gtaaccgaaat
BES1	HaALS4	1387	1401	+	10.7188	2.31e-05	0.112	aaacacgtgtcgaca
MYB	HaALS3	1891	1909	-	12.6562	2.31e-05	0.166	TGTGAGGTGGTTGTTTATG
ERF	HaALS2	843	870	+	6.89062	2.31e-05	0.142	gcacttaagccgcaggcaacttggaatt
ERF	HaALS3	1007	1021	+	12.4795	2.31e-05	0.166	gttgcatggcggtgg
G2-like	HaALS1	1360	1370	-	12.8906	2.31e-05	1	AACCCAGATTC
Dof	HaALS1	1441	1461	-	12.7031	2.31e-05	0.144	TAAAAGGGAAGAAAAAAAACT
MYB	HaALS8	172	186	+	12.625	2.32e-05	0.205	acaaaacgctctacc
bZIP	HaALS8	451	468	-	8.71875	2.32e-05	0.202	TGCAAACGACGTGGAGTA
ERF	HaALS5	1590	1606	+	10.3906	2.32e-05	0.409	agggggcggtgtgctgg
GATA	HaALS5	846	864	-	9.01449	2.33e-05	0.422	GATCATTAGGATCACTATC
ERF	HaALS3	1009	1023	+	8.95312	2.33e-05	0.169	tgcatggcggtggtt
NAC	HaALS3	390	401	-	12.1489	2.34e-05	0.201	TAACACGACACA
LBD	HaALS7	1150	1166	+	11.2344	2.34e-05	0.169	cggcgttgggcttggcg
Dof	HaALS6	1135	1163	-	12.625	2.34e-05	0.142	ATGTTTATTGTTGTTACTTTTTTATACAT
ERF	HaALS5	1608	1617	+	12.5414	2.34e-05	0.229	ccggcgccgg
ERF	HaALS5	1608	1617	-	12.5414	2.34e-05	0.229	CCGGCGCCGG
WRKY	HaALS10	328	338	+	13.1562	2.34e-05	0.38	taaagtcaaca
ERF	HaALS2	707	721	-	10.3125	2.34e-05	0.113	CAAGTTGCGCCGCTA
C2H2	HaALS10	543	562	+	11.2941	2.34e-05	0.272	tgcttttttgtctcattcta
Nin-like	HaALS5	1627	1641	+	12.8281	2.34e-05	0.375	cgtcggcccttggcc
HSF	HaALS9	350	364	+	12.4304	2.34e-05	0.511	cttccggatgattcc
MYB	HaALS7	93	113	+	12.9219	2.35e-05	0.488	atttataaccatcaccaaccc
Dof	HaALS1	1441	1461	+	12.5312	2.35e-05	0.14	agttttttttcttccctttta
GRAS	HaALS1	1734	1753	+	12.4571	2.35e-05	0.0555	tagtaaaagacaaaacatca
ERF	HaALS9	104	117	+	12.2188	2.35e-05	0.32	ttaccgacattttt
MYB	HaALS10	1373	1387	+	12.5156	2.35e-05	0.113	ccacccctaccccct
MYB	HaALS9	1217	1231	-	12.5938	2.36e-05	0.205	ACCCTAAGCGCCGCG
B3	HaALS9	1156	1170	-	13.1875	2.36e-05	0.907	ACCTGCATGCAGAGA
ERF	HaALS9	744	762	-	10.6719	2.36e-05	0.128	AATTTCGGTTACGGTGGCG
ERF	HaALS9	837	855	-	10.6719	2.36e-05	0.128	AATTTCGGTTACGGTGGCG
MYB	HaALS9	752	762	+	12.4219	2.36e-05	0.42	taaccgaaatt
MYB	HaALS9	845	855	+	12.4219	2.36e-05	0.42	taaccgaaatt
WRKY	HaALS10	328	338	+	13.0312	2.36e-05	0.517	taaagtcaaca
MYB	HaALS8	1554	1568	+	13.1562	2.37e-05	0.344	aaaaatgaacgttgc
TCP	HaALS5	768	788	-	7.35294	2.37e-05	0.276	ACTCTGAAACTGAGTCCCACA
ERF	HaALS5	177	197	-	12.2969	2.37e-05	0.259	AGAGCTTTCCGAGGCCGACAA
Dof	HaALS1	1602	1622	-	12.5625	2.37e-05	0.114	TTCACTTTTGTTGTTATTTTC
WRKY	HaALS10	328	338	+	13.0312	2.37e-05	0.621	taaagtcaaca
ERF	HaALS8	1658	1671	+	12.5312	2.37e-05	0.342	ttgtctcggtgtgg
bZIP	HaALS7	1289	1300	-	5.56962	2.38e-05	0.346	AACTGGCGTGGC
ERF	HaALS8	263	277	-	9.45312	2.38e-05	0.192	GCCCAGCCGTCAAGG
MYB	HaALS2	295	313	+	12.625	2.38e-05	0.24	tactatcaactacattccc
ERF	HaALS9	1216	1230	-	10.2812	2.38e-05	0.13	CCCTAAGCGCCGCGC
NAC	HaALS8	75	95	+	12.7344	2.38e-05	0.866	gtgtgttcctatcacgtatct
NAC	HaALS3	1868	1888	+	10.5781	2.39e-05	0.599	agccttcctccacaagaaact
ERF	HaALS5	632	652	-	12.2812	2.39e-05	0.259	GCTAAACCAAACTGCCGACAA
Dof	HaALS3	333	361	-	12.5938	2.39e-05	0.142	GTTATCTATTTTTTCTCTTTTGACAGGTT
LBD	HaALS11	657	677	+	9.59375	2.39e-05	0.0854	cacgccgcaacgcacgctggt
GATA	HaALS7	1878	1892	+	12.8281	2.4e-05	0.457	gatccgatctgatcc
ERF	HaALS9	835	855	+	7.11594	2.4e-05	0.0932	gtcgccaccgtaaccgaaatt
MYB	HaALS8	1553	1567	+	13.0312	2.41e-05	0.35	aaaaaatgaacgttg
ERF	HaALS3	1008	1022	+	11.1719	2.41e-05	0.175	ttgcatggcggtggt
bZIP	HaALS5	456	465	+	12.1368	2.41e-05	0.263	tgaggtggca
ERF	HaALS5	1546	1566	+	9.60938	2.41e-05	0.0803	cgtcttgggcgtcggaggcaa
WRKY	HaALS7	1896	1908	+	13.0938	2.41e-05	0.528	ttctttgaccatt
ERF	HaALS5	1232	1239	-	13.6667	2.42e-05	0.21	ATGTCGAC
ERF	HaALS8	1	21	+	9.8125	2.42e-05	0.105	gtcgtcttcgtcgtctcctcc
ERF	HaALS5	1602	1616	+	10.1875	2.42e-05	0.122	gctggtccggcgccg
ERF	HaALS3	1760	1769	+	12.2115	2.42e-05	0.351	gaccgaccta
ERF	HaALS5	632	646	-	12.2969	2.42e-05	0.231	CCAAACTGCCGACAA
NAC	HaALS8	445	461	-	12.3438	2.43e-05	0.253	GACGTGGAGTATAAGTA
ERF	HaALS9	740	754	+	10.0781	2.43e-05	0.105	tgctcgccaccgtaa
bHLH	HaALS10	961	968	-	13.7206	2.43e-05	0.318	TCACATGG
bHLH	HaALS2	1697	1704	-	13.7206	2.43e-05	0.318	TCACATGG
bHLH	HaALS11	1886	1893	-	13.7206	2.43e-05	0.318	TCACATGG
ARF	HaALS9	106	113	+	14.314	2.43e-05	0.304	accgacat
ARF	HaALS6	1703	1710	-	14.314	2.43e-05	0.304	ACCGACAT
WRKY	HaALS1	239	251	+	12.7344	2.43e-05	0.53	acaagtcaaagga
NAC	HaALS2	252	267	+	10.9844	2.43e-05	0.354	aagcgtaaagtacaag
WRKY	HaALS10	326	340	-	13.0156	2.43e-05	0.452	TCTGTTGACTTTATA
ERF	HaALS5	631	642	-	13.1875	2.44e-05	0.226	ACTGCCGACAAT
ERF	HaALS5	1602	1616	-	10.3281	2.44e-05	0.118	CGGCGCCGGACCAGC
AP2	HaALS4	976	995	+	12.5316	2.44e-05	0.0435	taagataagtaggaaagaga
ERF	HaALS2	701	721	-	6.25	2.45e-05	0.176	CAAGTTGCGCCGCTACCCCCT
ERF	HaALS11	800	813	+	12.2031	2.45e-05	0.279	atgggcggctgctt
MYB	HaALS10	1373	1390	-	12.2969	2.45e-05	0.139	ATTAGGGGGTAGGGGTGG
ERF	HaALS2	1325	1334	+	12.1442	2.46e-05	0.351	agccggccac
bZIP	HaALS8	660	678	-	5.51163	2.46e-05	0.264	GGCGACATGTCCAACCGCT
Dof	HaALS5	1396	1416	-	12.4844	2.46e-05	0.176	ACAAATGAAAAGAAAACAAAA
ERF	HaALS5	630	642	+	13.1094	2.46e-05	0.223	tattgtcggcagt
ERF	HaALS7	1830	1843	-	13.2344	2.46e-05	0.204	CGAAGCCGACACCA
WRKY	HaALS7	1898	1908	-	13.0312	2.46e-05	0.403	AATGGTCAAAG
E2F/DP	HaALS2	1666	1686	+	3.48529	2.47e-05	0.31	acctctaaattccggccaatt
bHLH	HaALS1	1982	1996	-	11.1644	2.48e-05	0.423	AAGGTTGACACGTGT
WRKY	HaALS10	328	340	+	12.5063	2.48e-05	0.485	taaagtcaacaga
Dof	HaALS8	1689	1699	+	11.9844	2.48e-05	0.354	cgctaaagtgg
NAC	HaALS8	445	459	-	11.7969	2.48e-05	0.18	CGTGGAGTATAAGTA
C2H2	HaALS3	308	322	-	12.7344	2.48e-05	0.182	CCGAAATCGACTTAG
bZIP	HaALS8	453	467	-	9.5	2.48e-05	0.18	GCAAACGACGTGGAG
MIKC_MADS	HaALS11	7	18	+	12.2542	2.48e-05	0.338	ctaaatatggag
ERF	HaALS5	1552	1572	-	10.75	2.48e-05	0.134	TCCGGCTTGCCTCCGACGCCC
bZIP	HaALS11	1347	1357	-	12.7344	2.49e-05	0.342	GAAAGCTGTCG
ERF	HaALS8	757	771	-	12.4375	2.49e-05	0.295	CGTTGCCGACGTTCC
TCP	HaALS5	1639	1650	-	10.9062	2.49e-05	0.436	ATGGGGACCGGC
MYB_related	HaALS1	1768	1777	+	13.8281	2.49e-05	1	agatatttta
NAC	HaALS8	445	459	-	12.7812	2.5e-05	0.376	CGTGGAGTATAAGTA
ERF	HaALS11	802	811	-	11.7179	2.5e-05	0.135	GCAGCCGCCC
NAC	HaALS8	82	96	-	12.6094	2.5e-05	0.707	AAGATACGTGATAGG
C2H2	HaALS9	321	335	+	12.7188	2.51e-05	0.182	tcgccttcgttacct
SBP	HaALS10	664	674	+	13	2.51e-05	1	cttgtacggta
LBD	HaALS8	715	729	+	12.125	2.51e-05	0.632	ccaggaaacccgtgt
G2-like	HaALS10	591	599	+	12.6575	2.52e-05	0.181	atgaaaaca
bZIP	HaALS11	850	863	+	12.8125	2.52e-05	0.22	gtgccaggcagcta
TCP	HaALS9	996	1008	+	10.7656	2.52e-05	0.73	tagcggtcccctc
ERF	HaALS5	1606	1620	-	10.0938	2.52e-05	0.122	GCTCCGGCGCCGGAC
ERF	HaALS9	1834	1848	-	10.0938	2.52e-05	0.122	TATTCACCGCCTCTG
LBD	HaALS11	646	666	+	10.125	2.52e-05	0.129	tgcactgcgcccacgccgcaa
Dof	HaALS6	932	960	-	12.5156	2.53e-05	0.142	TTTTTTGTTTATTTTTCTTTATTTTTTGG
C2H2	HaALS5	1662	1671	-	12.7119	2.53e-05	0.63	GTAACACTAA
ERF	HaALS5	633	647	+	12.0938	2.53e-05	0.366	tgtcggcagtttggt
C2H2	HaALS1	1460	1476	+	11.2031	2.53e-05	0.254	taataaatgacaaaatt
ERF	HaALS5	1626	1635	-	12.4286	2.53e-05	0.229	GGGCCGACGG
MIKC_MADS	HaALS6	722	740	+	11.5781	2.53e-05	0.541	aaactaaaaaaggcaatgt
ERF	HaALS2	1283	1303	+	9.48438	2.54e-05	0.249	ccatcgtcatctcagccataa
MYB	HaALS10	1373	1386	+	12.5938	2.54e-05	0.171	ccacccctaccccc
bZIP	HaALS1	1980	1994	-	9.32812	2.54e-05	0.277	GGTTGACACGTGTCC
bHLH	HaALS2	312	321	-	12.8281	2.55e-05	0.442	ATCCATGTGG
bHLH	HaALS2	4	17	-	9.08654	2.55e-05	0.728	CATAAATCATGTGA
ERF	HaALS3	211	230	+	10.4844	2.55e-05	0.264	accaatgccacaccaccgat
ERF	HaALS5	1591	1604	+	12.1094	2.56e-05	0.279	gggggcggtgtgct
CAMTA	HaALS4	1504	1521	-	12.2812	2.56e-05	0.185	GCCCGCGCGTTGCGCGGG
MYB	HaALS6	495	507	+	4.97468	2.56e-05	0.195	gtaaggtgggtgg
Trihelix	HaALS2	1673	1683	-	12.0938	2.56e-05	0.249	TGGCCGGAATT
ERF	HaALS8	134	147	+	11.2031	2.56e-05	0.322	gggttcgtcggttg
Dof	HaALS8	1842	1862	+	12.4375	2.56e-05	0.14	ctgtaacttcttccccttttt
ERF	HaALS5	1606	1615	-	11.6923	2.56e-05	0.135	GGCGCCGGAC
Dof	HaALS6	556	570	-	12.6562	2.57e-05	0.333	TTTATTCGCTTTTTT
TCP	HaALS3	1062	1074	-	9.625	2.57e-05	0.373	TTTGGGCCCAGTA
FAR1	HaALS3	11	22	-	12.0441	2.57e-05	0.601	GCAACGCGCTGT
C2H2	HaALS8	360	379	+	11.0882	2.57e-05	0.272	cattattttctcgtcatctg
bZIP	HaALS3	73	87	-	9.70312	2.57e-05	0.28	CGACACGTGTGTATG
bHLH	HaALS11	1885	1901	-	11.1233	2.57e-05	0.224	AGTGTCTTTCACATGGG
Nin-like	HaALS8	646	660	+	12.7188	2.58e-05	0.375	tgttgccctttccaa
Dof	HaALS8	1165	1175	+	12.3281	2.58e-05	0.662	aaaaaagggaa
HSF	HaALS7	1572	1586	-	11.9375	2.58e-05	0.564	GGAGGTTTCAAGAAG
NAC	HaALS5	1553	1567	+	12.6562	2.58e-05	0.41	ggcgtcggaggcaag
TCP	HaALS9	997	1026	+	6.68354	2.58e-05	0.276	agcggtcccctcgtaagaatcaggaacaac
Trihelix	HaALS11	626	639	+	12.7812	2.59e-05	0.225	ggactaaaccgctt
LBD	HaALS5	1040	1060	+	9.42188	2.59e-05	0.0854	ttctcagcctactcctctaca
ERF	HaALS9	735	753	+	9.26562	2.59e-05	0.174	agctttgctcgccaccgta
WRKY	HaALS1	237	250	-	12.4688	2.59e-05	0.331	CCTTTGACTTGTTG
C3H	HaALS8	1162	1175	+	12.0938	2.59e-05	0.358	aaaaaaaaagggaa
NAC	HaALS8	623	641	+	9.23438	2.6e-05	0.566	gacaatcgtggtcaccacg
Dof	HaALS7	1582	1602	+	12.4375	2.6e-05	0.114	cctcctttttcttctttgcaa
Dof	HaALS4	302	320	+	12.5469	2.6e-05	0.163	aaacaataaaaagttatat
Dof	HaALS2	926	944	+	12.5469	2.6e-05	0.163	agaagtcgaaaagctaaaa
TCP	HaALS2	1876	1896	-	10.0625	2.6e-05	0.283	TGGTGGTGAGGTGGGGACTAG
ERF	HaALS9	1836	1852	+	8.1875	2.6e-05	0.225	gaggcggtgaataatac
WRKY	HaALS7	1898	1908	-	13.0156	2.61e-05	0.38	AATGGTCAAAG
ERF	HaALS9	1836	1848	+	11.8125	2.62e-05	0.287	gaggcggtgaata
TCP	HaALS9	996	1008	+	9.95312	2.62e-05	0.615	tagcggtcccctc
Dof	HaALS2	932	952	+	12.5312	2.62e-05	0.144	cgaaaagctaaaaaaaaccca
B3	HaALS5	1787	1801	-	12.6176	2.63e-05	0.0405	AAAAAAAAAAAATGC
MYB	HaALS7	1976	1996	+	12.2969	2.63e-05	0.161	caattctcacttcaccaacgc
GRAS	HaALS3	808	827	+	12.3	2.63e-05	0.0588	gaaaaacggagaaaacgaat
ERF	HaALS11	831	840	-	12.1053	2.63e-05	0.276	TGCCGCCCAT
bHLH	HaALS4	532	554	+	12.0156	2.63e-05	0.245	gtatgttacacgtgttgaataga
Dof	HaALS6	1142	1162	-	12.4062	2.64e-05	0.14	TGTTTATTGTTGTTACTTTTT
TCP	HaALS10	453	473	-	7.02941	2.64e-05	0.276	AACAAATCGGTGGATTCCACT
ARR-B	HaALS4	637	649	-	11.9684	2.64e-05	0.545	TTAAAGATACGAC
Dof	HaALS8	242	260	-	12.5312	2.64e-05	0.163	ATTTGAAAAAAAGTAAAAT
ERF	HaALS10	669	683	-	11.3088	2.64e-05	0.167	TAATGTCGATACCGT
MYB	HaALS10	1412	1422	+	12.5	2.65e-05	0.549	gtgtttgttgt
NAC	HaALS4	786	804	+	12.5625	2.65e-05	0.577	cttcgtgtattatacgtat
ERF	HaALS9	743	757	+	9.15625	2.65e-05	0.192	tcgccaccgtaaccg
ERF	HaALS9	836	850	+	9.15625	2.65e-05	0.192	tcgccaccgtaaccg
ERF	HaALS9	103	115	-	12.9844	2.65e-05	0.223	AAATGTCGGTAAG
ERF	HaALS7	1830	1842	+	12.9844	2.65e-05	0.223	tggtgtcggcttc
ERF	HaALS5	1580	1589	+	12.3684	2.65e-05	0.229	gggccggcct
ERF	HaALS3	220	230	+	10.0625	2.66e-05	0.209	acaccaccgat
ERF	HaALS3	224	243	+	10.3594	2.66e-05	0.264	caccgatagcgaccaccaac
ERF	HaALS8	760	767	+	11.9	2.66e-05	0.21	acgtcggc
ERF	HaALS9	101	115	-	11.2794	2.67e-05	0.167	AAATGTCGGTAAGTC
Dof	HaALS2	926	954	-	12.4375	2.67e-05	0.142	GCTGGGTTTTTTTTAGCTTTTCGACTTCT
bHLH	HaALS3	78	85	+	12.188	2.67e-05	0.145	acacgtgt
bHLH	HaALS3	78	85	-	12.188	2.67e-05	0.145	ACACGTGT
bHLH	HaALS4	539	546	+	12.188	2.67e-05	0.145	acacgtgt
bHLH	HaALS4	539	546	-	12.188	2.67e-05	0.145	ACACGTGT
bHLH	HaALS4	1389	1396	+	12.188	2.67e-05	0.145	acacgtgt
bHLH	HaALS4	1389	1396	-	12.188	2.67e-05	0.145	ACACGTGT
bHLH	HaALS1	1982	1989	+	12.188	2.67e-05	0.145	acacgtgt
bHLH	HaALS1	1982	1989	-	12.188	2.67e-05	0.145	ACACGTGT
bHLH	HaALS3	78	85	+	12.3721	2.67e-05	0.146	acacgtgt
bHLH	HaALS3	78	85	-	12.3721	2.67e-05	0.146	ACACGTGT
bHLH	HaALS4	539	546	+	12.3721	2.67e-05	0.146	acacgtgt
bHLH	HaALS4	539	546	-	12.3721	2.67e-05	0.146	ACACGTGT
bHLH	HaALS4	1389	1396	+	12.3721	2.67e-05	0.146	acacgtgt
bHLH	HaALS4	1389	1396	-	12.3721	2.67e-05	0.146	ACACGTGT
bHLH	HaALS1	1982	1989	+	12.3721	2.67e-05	0.146	acacgtgt
bHLH	HaALS1	1982	1989	-	12.3721	2.67e-05	0.146	ACACGTGT
ARF	HaALS7	336	345	-	12.2031	2.67e-05	0.443	TGGCGACATG
NAC	HaALS5	1555	1569	+	12.7031	2.68e-05	0.26	cgtcggaggcaagcc
WRKY	HaALS8	332	350	+	12.5735	2.68e-05	0.682	tgttgactcttgttttttt
Dof	HaALS3	1630	1657	-	12.2812	2.68e-05	0.0745	ATTTAACTTATTTTCTTATTATTTTTTT
ERF	HaALS5	1609	1623	+	9.25	2.68e-05	0.164	cggcgccggagcgga
Dof	HaALS6	1636	1656	+	12.5	2.68e-05	0.144	aacaaagtgaagaaagaaaaa
MIKC_MADS	HaALS9	1107	1127	-	12.5652	2.68e-05	0.0455	TGTTGTTGTTTGTTGATTTCT
ERF	HaALS5	177	191	-	12.0938	2.69e-05	0.231	TTCCGAGGCCGACAA
MYB_related	HaALS7	1959	1967	-	13.4265	2.69e-05	0.707	TTTAGGTTG
C2H2	HaALS10	1354	1368	-	12.6438	2.69e-05	0.391	CACTCATCACTCACT
ZF-HD	HaALS2	1443	1453	-	12.2239	2.69e-05	0.612	GGGTGATTAAT
GATA	HaALS1	142	156	-	11.7647	2.69e-05	0.166	GTGATGGTGCTCTTG
GATA	HaALS7	1874	1888	-	12.6406	2.69e-05	0.775	CAGATCGGATCTGAA
Dof	HaALS5	1747	1767	-	12.3906	2.69e-05	0.114	TTTCCTTTATGTTTATTCGTT
ERF	HaALS5	1609	1623	-	10.875	2.69e-05	0.184	TCCGCTCCGGCGCCG
MIKC_MADS	HaALS6	725	739	-	11.9062	2.69e-05	0.589	CATTGCCTTTTTTAG
LBD	HaALS9	318	338	+	9.98438	2.69e-05	0.129	gcttcgccttcgttacctcga
ERF	HaALS3	230	244	+	9.96875	2.7e-05	0.263	tagcgaccaccaaca
ERF	HaALS5	176	187	-	13.0156	2.7e-05	0.226	GAGGCCGACAAA
bZIP	HaALS8	453	467	-	9.01562	2.7e-05	0.59	GCAAACGACGTGGAG
C3H	HaALS5	1754	1767	+	12.0625	2.7e-05	0.358	aaacataaaggaaa
NAC	HaALS8	447	459	+	12.7031	2.71e-05	0.159	cttatactccacg
GATA	HaALS2	1280	1294	+	6.0625	2.72e-05	0.236	tggccatcgtcatct
ERF	HaALS9	744	751	+	11.883	2.72e-05	0.296	cgccaccg
ERF	HaALS9	837	844	+	11.883	2.72e-05	0.296	cgccaccg
ERF	HaALS9	736	756	+	9.59375	2.73e-05	0.169	gctttgctcgccaccgtaacc
ERF	HaALS2	1880	1900	-	9.32812	2.73e-05	0.0844	CGGCTGGTGGTGAGGTGGGGA
MYB	HaALS5	1191	1201	-	12.375	2.73e-05	0.131	AAGGCTGGTGG
WRKY	HaALS1	239	249	+	12.3594	2.73e-05	0.507	acaagtcaaag
GATA	HaALS2	1278	1292	-	11.7353	2.74e-05	0.166	ATGACGATGGCCAAG
HD-ZIP	HaALS1	1681	1693	-	12.5312	2.74e-05	0.399	AAAATGATTGGTT
ERF	HaALS9	999	1008	+	12.5	2.74e-05	0.125	cggtcccctc
ERF	HaALS5	1603	1617	-	10.5781	2.74e-05	0.151	CCGGCGCCGGACCAG
WRKY	HaALS1	238	251	-	12.1562	2.74e-05	0.597	TCCTTTGACTTGTT
NAC	HaALS3	1815	1831	-	9.73438	2.74e-05	0.467	TTGTTTGCTCAACAAGT
ERF	HaALS10	1763	1790	+	6.29688	2.74e-05	0.147	gtactacagctgcctgcctgcccatcca
ERF	HaALS3	1756	1770	+	12.3125	2.75e-05	0.199	acatgaccgacctaa
C2H2	HaALS10	546	562	-	11.0156	2.75e-05	0.254	TAGAATGAGACAAAAAA
ERF	HaALS8	2	22	+	8.51562	2.75e-05	0.172	tcgtcttcgtcgtctcctcct
LBD	HaALS8	776	796	+	9.28125	2.76e-05	0.0854	acatcctcaaatatcgcctcc
MYB	HaALS2	522	534	-	12.3125	2.76e-05	0.275	TATGTAACCGCAT
WRKY	HaALS10	328	338	+	12.8906	2.76e-05	0.403	taaagtcaaca
C2H2	HaALS1	806	818	+	11.3404	2.76e-05	0.403	actcagtgtaatg
ERF	HaALS3	1751	1769	+	10.1094	2.77e-05	0.335	cgtaaacatgaccgaccta
ERF	HaALS11	656	670	-	10.9688	2.77e-05	0.301	TGCGTTGCGGCGTGG
MYB	HaALS2	521	531	-	12.2188	2.77e-05	0.401	GTAACCGCATA
MYB	HaALS7	100	120	-	12.4062	2.77e-05	0.4	AATTGAGGGGTTGGTGATGGT
HSF	HaALS7	1573	1586	+	10.7969	2.78e-05	0.404	ttcttgaaacctcc
C2H2	HaALS1	1460	1477	+	11.2656	2.78e-05	0.284	taataaatgacaaaattg
WRKY	HaALS5	1006	1019	+	12.4062	2.78e-05	0.374	tacgttggcttctt
NAC	HaALS3	1813	1830	+	12.1719	2.78e-05	0.329	taacttgttgagcaaaca
ERF	HaALS5	1631	1645	+	11.5312	2.78e-05	0.171	ggcccttggccggtc
MYB	HaALS3	1893	1907	+	12.1875	2.78e-05	0.24	taaacaaccacctca
bHLH	HaALS9	1556	1566	+	12.4688	2.78e-05	0.326	ttcaagtgggc
MYB	HaALS7	1918	1936	+	12.3594	2.79e-05	0.24	cacgtccacccaatttcct
B3	HaALS9	1515	1529	+	12.5147	2.79e-05	0.041	aaaaaaaaaaacaaa
MYB	HaALS8	1767	1779	-	4.6962	2.79e-05	0.195	TGACGGGTGGTGG
ZF-HD	HaALS2	1848	1858	-	12.194	2.8e-05	0.612	TCGTGATTAAT
C2H2	HaALS1	1460	1476	+	11.4844	2.8e-05	0.3	taataaatgacaaaatt
BES1	HaALS1	576	586	-	10.6719	2.81e-05	0.184	CGTACGTGTGG
BES1	HaALS5	215	234	+	10.0156	2.81e-05	0.198	cccctcgtgcctggtttgag
ERF	HaALS11	791	811	+	9.20588	2.81e-05	0.11	ttgggtgaaatgggcggctgc
Dof	HaALS1	1707	1727	+	12.3281	2.82e-05	0.114	tttttttttttttttttttga
TCP	HaALS5	1617	1629	+	9.70312	2.82e-05	0.615	gagcggagcccgt
MIKC_MADS	HaALS10	1116	1134	-	11.4219	2.82e-05	0.615	GTTTCCATAAGGGGTAAAT
NAC	HaALS4	789	804	+	11.9688	2.82e-05	0.482	cgtgtattatacgtat
C2H2	HaALS6	859	873	+	12.2188	2.82e-05	0.198	aaataaagacaacat
LBD	HaALS3	1741	1755	+	11.9688	2.83e-05	0.8	cccgtaaatccgtaa
ERF	HaALS9	741	760	+	10.7656	2.83e-05	0.134	gctcgccaccgtaaccgaaa
NAC	HaALS5	1556	1573	-	11.6094	2.83e-05	0.33	CTCCGGCTTGCCTCCGAC
ERF	HaALS5	1607	1616	+	11.4872	2.83e-05	0.135	tccggcgccg
ERF	HaALS5	1609	1618	-	11.4872	2.83e-05	0.135	TCCGGCGCCG
ERF	HaALS9	102	117	+	9.85938	2.83e-05	0.373	acttaccgacattttt
ERF	HaALS8	134	148	+	10.8906	2.83e-05	0.455	gggttcgtcggttgg
NAC	HaALS3	1868	1888	+	10.5312	2.84e-05	1	agccttcctccacaagaaact
MYB	HaALS10	304	317	+	12.4062	2.84e-05	0.171	gcacaactgccaca
Dof	HaALS6	917	935	+	12.4375	2.84e-05	0.309	aacagcaaaaaagttccaa
ERF	HaALS5	630	643	-	13.0156	2.84e-05	0.204	AACTGCCGACAATA
E2F/DP	HaALS6	119	139	+	2.94118	2.85e-05	0.31	tccataaaattgcctccaaaa
ERF	HaALS8	1764	1774	+	9.85938	2.85e-05	0.209	tgtccaccacc
bHLH	HaALS11	1878	1900	-	11.8594	2.85e-05	0.245	GTGTCTTTCACATGGGATCAAGT
ERF	HaALS9	744	751	+	10.2404	2.86e-05	0.307	cgccaccg
ERF	HaALS9	837	844	+	10.2404	2.86e-05	0.307	cgccaccg
B3	HaALS10	976	990	-	12.4853	2.86e-05	0.041	AAAAAAAAAAAACAT
ERF	HaALS7	1832	1846	-	11.9688	2.86e-05	0.231	GATCGAAGCCGACAC
bHLH	HaALS4	1390	1404	+	11.3125	2.86e-05	0.324	cacgtgtcgacaatc
NAC	HaALS9	557	575	-	12.3281	2.86e-05	0.416	CCTTTTCGTCACGTAAAGA
ERF	HaALS9	834	848	+	9.65625	2.87e-05	0.268	agtcgccaccgtaac
bZIP	HaALS7	1125	1135	+	12.0469	2.87e-05	0.382	taacgtcagct
WOX	HaALS4	1277	1287	-	12.4521	2.87e-05	0.747	AATTAATTAAT
RAV	HaALS5	49	56	-	13.9712	2.88e-05	0.417	GCAACAGA
RAV	HaALS5	49	56	+	12.9681	2.88e-05	0.521	tctgttgc
bZIP	HaALS7	348	361	-	9.4375	2.88e-05	0.983	TGTGACGTGAGTAT
ERF	HaALS9	833	853	+	8.39062	2.88e-05	0.172	tagtcgccaccgtaaccgaaa
Dof	HaALS6	915	935	+	12.3438	2.88e-05	0.31	acaacagcaaaaaagttccaa
Dof	HaALS10	1694	1714	-	12.2969	2.88e-05	0.114	TTCACTTTTCGTTTTCCATCA
ERF	HaALS5	1609	1618	+	12.407	2.88e-05	0.125	cggcgccgga
ERF	HaALS5	1607	1616	-	12.407	2.88e-05	0.125	CGGCGCCGGA
Dof	HaALS3	1507	1533	-	12.2031	2.88e-05	0.207	TACTCTCTTTAGCTCTTAGTTTTTTCA
ERF	HaALS3	178	192	+	9.5	2.88e-05	0.13	ttacggtgggggcgt
ARR-B	HaALS5	897	906	-	12.2234	2.89e-05	0.45	GCGAATCTCC
GATA	HaALS9	642	660	+	6.0137	2.89e-05	0.188	gctcaccatcgtcatcgag
ERF	HaALS3	1011	1024	+	11.8281	2.89e-05	0.279	catggcggtggttt
bZIP	HaALS8	453	467	-	7.67188	2.89e-05	0.21	GCAAACGACGTGGAG
ARR-B	HaALS5	899	906	+	13.8023	2.89e-05	0.542	agattcgc
NAC	HaALS5	1553	1569	+	11.9844	2.9e-05	0.253	ggcgtcggaggcaagcc
C2H2	HaALS7	1835	1845	-	12.4062	2.9e-05	0.212	ATCGAAGCCGA
C2H2	HaALS8	762	772	+	12.4062	2.9e-05	0.212	gtcggcaacgg
GATA	HaALS7	1107	1121	+	11.6324	2.9e-05	0.166	gtgacgttgaagggg
ARR-B	HaALS6	1006	1013	+	11.6915	2.9e-05	0.636	agatctgc
MYB_related	HaALS6	1975	1989	+	10.2941	2.91e-05	0.251	taccaaccctaaaca
ERF	HaALS7	1832	1839	+	11.8833	2.91e-05	0.21	gtgtcggc
MYB	HaALS8	1299	1308	-	12.6301	2.91e-05	1	GTTAGGTGCT
WRKY	HaALS8	1579	1589	-	12.7128	2.91e-05	0.669	GTGGTCAAACA
bHLH	HaALS11	1879	1893	+	10.7397	2.91e-05	0.423	cttgatcccatgtga
YABBY	HaALS8	896	905	+	10.987	2.92e-05	1	caataataat
bHLH	HaALS2	312	319	+	13.2941	2.92e-05	0.318	ccacatgg
NAC	HaALS9	1224	1236	+	12.625	2.92e-05	0.159	cttagggttcacg
MYB_related	HaALS9	708	722	-	12.4375	2.92e-05	0.499	AGTGTTATCCAAACC
Dof	HaALS10	1696	1714	-	12.4062	2.92e-05	0.269	TTCACTTTTCGTTTTCCAT
HSF	HaALS7	542	552	-	11.6094	2.92e-05	0.64	CTGGAATTTTC
MYB_related	HaALS4	930	944	+	12.5156	2.93e-05	0.459	aattaggataacatt
MYB	HaALS4	1474	1488	+	12.2188	2.94e-05	0.254	aaaatgaaccgaacc
AP2	HaALS8	1961	1970	+	12.3248	2.94e-05	0.429	aaacatacga
Trihelix	HaALS7	815	825	-	11.8125	2.94e-05	0.249	CTGCCGGAGGC
NAC	HaALS4	789	803	+	12.5156	2.94e-05	0.376	cgtgtattatacgta
ERF	HaALS9	1826	1846	+	9.84375	2.94e-05	0.239	aatttattcagaggcggtgaa
C2H2	HaALS8	1204	1224	-	12.4531	2.94e-05	0.315	TATGAGCCGTTGTCTTTTCCT
C2H2	HaALS8	1815	1825	+	11.9538	2.95e-05	0.48	cactaacactt
LBD	HaALS3	1015	1029	+	12.1875	2.95e-05	0.433	gcggtggtttcggat
bHLH	HaALS4	1390	1403	+	11.5469	2.95e-05	0.35	cacgtgtcgacaat
ERF	HaALS5	1594	1613	+	11.0781	2.95e-05	0.213	ggcggtgtgctggtccggcg
NAC	HaALS10	1083	1097	-	12.4062	2.96e-05	0.881	CCTTATATATCAAGT
bZIP	HaALS5	451	465	-	10.75	2.96e-05	0.19	TGCCACCTCAATACC
Dof	HaALS2	924	942	-	12.3906	2.96e-05	0.269	TTAGCTTTTCGACTTCTGG
AP2	HaALS5	1394	1413	-	12.2152	2.97e-05	0.0498	AATGAAAAGAAAACAAAAAT
B3	HaALS9	1513	1527	+	12.4265	2.97e-05	0.0412	taaaaaaaaaaaaca
TCP	HaALS9	998	1007	+	12.2021	2.97e-05	0.322	gcggtcccct
TCP	HaALS9	998	1007	-	12.2021	2.97e-05	0.322	AGGGGACCGC
TCP	HaALS5	210	230	-	9.73438	2.97e-05	0.283	AACCAGGCACGAGGGGCCTGT
ERF	HaALS9	1836	1850	-	9.40625	2.97e-05	0.323	ATTATTCACCGCCTC
ERF	HaALS11	658	665	+	12.3269	2.98e-05	0.198	acgccgca
LBD	HaALS2	1627	1641	+	12.1719	2.98e-05	0.433	acggcgattccggca
bHLH	HaALS4	1381	1395	-	11.2031	2.98e-05	0.324	CACGTGTTTTATATG
NAC	HaALS2	253	267	-	12.5312	2.98e-05	0.26	CTTGTACTTTACGCT
bHLH	HaALS2	713	723	-	12.3125	2.98e-05	0.326	AACAAGTTGCG
ZF-HD	HaALS10	1818	1832	-	12.1471	2.99e-05	0.97	AATAATAATTAAGAA
ERF	HaALS7	1830	1844	+	11.7812	2.99e-05	0.313	tggtgtcggcttcga
Dof	HaALS3	1502	1529	-	12.125	2.99e-05	0.0745	CTCTTTAGCTCTTAGTTTTTTCATTTTC
Dof	HaALS1	1533	1560	-	12.125	2.99e-05	0.0745	AGTTTTTTTTGTCCTTTTCCTCTCTTTT
ERF	HaALS9	1216	1230	+	9.40625	2.99e-05	0.13	gcgcggcgcttaggg
bZIP	HaALS4	535	552	-	7.48438	3e-05	0.218	TATTCAACACGTGTAACA
ZF-HD	HaALS4	1268	1289	-	12.4412	3e-05	0.558	AAAATTAATTAATAATAATAAT
Dof	HaALS6	1141	1155	-	12.4844	3e-05	0.333	TGTTGTTACTTTTTT
BES1	HaALS1	576	586	+	6.20312	3e-05	0.374	ccacacgtacg
ERF	HaALS11	1839	1853	+	11.0781	3e-05	0.235	ccaaaaccaccacct
ERF	HaALS4	1596	1605	+	12.3721	3.01e-05	0.125	cggtgccatc
ERF	HaALS9	832	852	+	9.28125	3.02e-05	0.111	atagtcgccaccgtaaccgaa
ERF	HaALS5	1636	1645	-	11.7404	3.02e-05	0.351	GACCGGCCAA
ERF	HaALS2	1205	1225	+	9.04412	3.02e-05	0.11	ggcgctgatcgaagcgttggg
Dof	HaALS4	231	249	+	12.3906	3.02e-05	0.163	aataataaaaaagttacat
WRKY	HaALS8	332	342	-	12.5312	3.03e-05	0.441	AAGAGTCAACA
GATA	HaALS8	3	21	+	5.87671	3.03e-05	0.188	cgtcttcgtcgtctcctcc
ERF	HaALS8	263	277	+	8.92188	3.03e-05	0.164	ccttgacggctgggc
E2F/DP	HaALS8	1676	1685	+	12.4787	3.03e-05	0.427	tggcgccaca
HSF	HaALS9	352	363	-	11.9062	3.03e-05	0.869	GAATCATCCGGA
WRKY	HaALS7	1897	1910	+	12.1562	3.04e-05	0.331	tctttgaccatttc
bZIP	HaALS10	1766	1776	-	9.67123	3.04e-05	0.361	GGCAGCTGTAG
GATA	HaALS3	1092	1106	-	11.5441	3.04e-05	0.166	AAGGTGGGGGTGATT
ERF	HaALS8	4	24	+	6.53623	3.04e-05	0.0932	gtcttcgtcgtctcctccttg
ERF	HaALS3	1014	1032	-	8.84375	3.04e-05	0.174	ACCATCCGAAACCACCGCC
bHLH	HaALS9	279	292	-	12.1781	3.04e-05	0.264	CGAGGGTCACGCGT
ZF-HD	HaALS2	1571	1585	+	12.3235	3.05e-05	1	atttttcattaatca
bZIP	HaALS4	1384	1398	-	10.6719	3.05e-05	0.19	CGACACGTGTTTTAT
ERF	HaALS9	1834	1848	-	9.6875	3.05e-05	0.125	TATTCACCGCCTCTG
MIKC_MADS	HaALS2	365	379	+	11.8594	3.05e-05	0.666	tttctctttcaggat
MYB	HaALS8	140	154	-	12.125	3.05e-05	0.122	AAATAACCAACCGAC
MYB	HaALS3	179	192	-	12.2812	3.05e-05	0.171	ACGCCCCCACCGTA
Trihelix	HaALS5	1563	1577	-	11.4375	3.05e-05	0.208	TCGTCTCCGGCTTGC
MYB	HaALS3	1891	1909	+	12.2031	3.05e-05	0.24	cataaacaaccacctcaca
WRKY	HaALS1	239	249	+	12.7031	3.06e-05	0.621	acaagtcaaag
NAC	HaALS5	1627	1644	+	11.4219	3.06e-05	0.33	cgtcggcccttggccggt
ERF	HaALS10	1156	1170	+	11.0312	3.06e-05	0.235	caaacaccatcgcca
ARR-B	HaALS8	88	97	-	12.5288	3.06e-05	0.638	GAAGATACGT
ERF	HaALS9	1838	1857	-	9.90625	3.06e-05	0.264	TTAGAGTATTATTCACCGCC
NAC	HaALS10	1138	1154	+	12.2969	3.07e-05	0.493	taacgtgtgaaacaatc
WRKY	HaALS8	332	343	+	11.9688	3.07e-05	0.445	tgttgactcttg
WRKY	HaALS7	1897	1907	-	12.6489	3.07e-05	0.669	ATGGTCAAAGA
bZIP	HaALS8	453	467	+	8.73438	3.07e-05	0.49	ctccacgtcgtttgc
TCP	HaALS5	1520	1549	-	6.07595	3.08e-05	0.276	GACGGGCCTCTCTCTCTCTCTCTCTCTCTC
ERF	HaALS8	135	149	-	11.9844	3.08e-05	0.295	ACCAACCGACGAACC
ERF	HaALS9	1835	1844	-	12.3488	3.08e-05	0.125	CACCGCCTCT
ERF	HaALS3	1002	1021	-	10.6875	3.08e-05	0.282	CCACCGCCATGCAACGTTGT
SBP	HaALS4	196	206	-	12.3281	3.08e-05	0.266	AACCCGTACAA
MIKC_MADS	HaALS8	329	349	+	12.3478	3.09e-05	0.0498	tcttgttgactcttgtttttt
NAC	HaALS4	1789	1805	-	10.2911	3.09e-05	0.239	TAGCGGAATTCTTCCGT
ERF	HaALS7	1829	1843	-	9.40625	3.09e-05	0.268	CGAAGCCGACACCAG
MIKC_MADS	HaALS10	1119	1130	-	12.0169	3.1e-05	0.338	CCATAAGGGGTA
TCP	HaALS9	281	300	-	-2.43023	3.1e-05	0.718	GAAAACTTCGAGGGTCACGC
bHLH	HaALS1	1975	1988	-	11.375	3.1e-05	0.35	CACGTGTCCTGTTA
ERF	HaALS2	1204	1223	-	10.5938	3.1e-05	0.134	CAACGCTTCGATCAGCGCCT
ERF	HaALS2	1985	1999	-	10.5625	3.1e-05	0.184	GCCTTGCCACCGGTG
ERF	HaALS2	704	718	+	8.85938	3.1e-05	0.164	gggtagcggcgcaac
ERF	HaALS9	1837	1851	-	9.57812	3.1e-05	0.263	TATTATTCACCGCCT
MYB	HaALS3	1890	1904	+	12.0938	3.11e-05	0.122	ccataaacaaccacc
WRKY	HaALS7	1896	1910	+	12.7031	3.11e-05	0.452	ttctttgaccatttc
MYB	HaALS7	103	117	-	12.25	3.11e-05	0.561	TGAGGGGTTGGTGAT
WRKY	HaALS5	1006	1019	+	10.2188	3.11e-05	0.622	tacgttggcttctt
ERF	HaALS5	1607	1627	+	6.47826	3.11e-05	0.0932	tccggcgccggagcggagccc
ERF	HaALS8	1662	1682	+	8.97059	3.12e-05	0.11	ctcggtgtggttgatggcgcc
GATA	HaALS2	1826	1838	+	12.5312	3.12e-05	0.682	aaacccgatctga
ERF	HaALS9	1217	1231	-	9.90625	3.12e-05	0.226	ACCCTAAGCGCCGCG
bZIP	HaALS7	1541	1551	+	12.375	3.12e-05	0.342	aaaagctggcc
ERF	HaALS5	1606	1626	-	10.2812	3.13e-05	0.137	GGCTCCGCTCCGGCGCCGGAC
Dof	HaALS5	1749	1767	-	12.3281	3.13e-05	0.269	TTTCCTTTATGTTTATTCG
G2-like	HaALS8	510	520	+	12.7188	3.14e-05	0.687	taaaagattcg
ERF	HaALS9	740	754	-	9.73438	3.14e-05	0.137	TTACGGTGGCGAGCA
ERF	HaALS9	734	754	+	8.9375	3.15e-05	0.249	aagctttgctcgccaccgtaa
ERF	HaALS9	1838	1848	-	9.625	3.15e-05	0.209	TATTCACCGCC
G2-like	HaALS5	896	909	+	11.678	3.15e-05	0.408	tggagattcgctaa
G2-like	HaALS5	887	895	-	12.6438	3.15e-05	0.195	AGGAAAACA
TCP	HaALS3	1063	1072	-	9.81897	3.15e-05	0.377	TGGGCCCAGT
SBP	HaALS10	662	675	+	11.3971	3.16e-05	0.505	gtcttgtacggtat
ERF	HaALS9	905	914	-	12.2674	3.16e-05	0.125	CGGTGCAGCT
MYB	HaALS3	811	829	-	11.9375	3.16e-05	0.326	GTATTCGTTTTCTCCGTTT
MYB	HaALS7	101	118	-	11.8906	3.16e-05	0.139	TTGAGGGGTTGGTGATGG
MYB	HaALS2	1247	1264	+	11.8906	3.16e-05	0.139	cattgttgttgttggtta
GRF	HaALS1	1469	1482	+	13	3.16e-05	0.991	acaaaattgtcaga
bHLH	HaALS3	78	85	+	12.4557	3.16e-05	0.172	acacgtgt
bHLH	HaALS3	78	85	-	12.4557	3.16e-05	0.172	ACACGTGT
bHLH	HaALS4	539	546	+	12.4557	3.16e-05	0.172	acacgtgt
bHLH	HaALS4	539	546	-	12.4557	3.16e-05	0.172	ACACGTGT
bHLH	HaALS4	1389	1396	+	12.4557	3.16e-05	0.172	acacgtgt
bHLH	HaALS4	1389	1396	-	12.4557	3.16e-05	0.172	ACACGTGT
bHLH	HaALS1	1982	1989	+	12.4557	3.16e-05	0.172	acacgtgt
bHLH	HaALS1	1982	1989	-	12.4557	3.16e-05	0.172	ACACGTGT
Dof	HaALS1	362	372	+	11.7969	3.17e-05	0.354	agataaagtag
ERF	HaALS9	903	917	+	9.59375	3.17e-05	0.125	ccagctgcaccgtgt
ERF	HaALS2	1531	1542	-	12.7188	3.17e-05	0.226	CTCGCCGACTAG
MYB	HaALS6	496	509	-	12.2188	3.17e-05	0.171	GACCACCCACCTTA
LBD	HaALS5	1601	1615	+	11.8594	3.17e-05	0.311	tgctggtccggcgcc
BES1	HaALS4	1387	1397	-	10.0312	3.17e-05	0.184	GACACGTGTTT
Dof	HaALS2	926	944	+	12.2969	3.17e-05	0.309	agaagtcgaaaagctaaaa
MYB	HaALS1	57	69	-	12.1719	3.17e-05	0.275	TCCCCAACCGAAT
MIKC_MADS	HaALS3	342	362	-	12.3043	3.17e-05	0.0498	CGTTATCTATTTTTTCTCTTT
TCP	HaALS5	1610	1630	+	6.47059	3.18e-05	0.276	ggcgccggagcggagcccgtc
Dof	HaALS8	1849	1863	+	12.4219	3.18e-05	0.333	ttcttccccttttta
bHLH	HaALS9	1555	1568	-	12.9531	3.18e-05	0.39	TAGCCCACTTGAAA
MIKC_MADS	HaALS10	1118	1132	-	11.4219	3.18e-05	0.686	TTCCATAAGGGGTAA
Dof	HaALS6	1635	1655	-	12.1562	3.19e-05	0.114	TTTTCTTTCTTCACTTTGTTT
MYB	HaALS3	1194	1203	+	11.8617	3.19e-05	0.67	atacctactg
MYB	HaALS6	1974	1983	+	11.8617	3.19e-05	0.67	ataccaaccc
MYB_related	HaALS3	869	878	-	12.3085	3.2e-05	0.537	GTGGATATGG
MYB	HaALS7	1125	1145	+	12	3.2e-05	0.169	taacgtcagctacaccacccc
BES1	HaALS1	1980	1999	+	9.625	3.21e-05	0.198	ggacacgtgtcaaccttgaa
NAC	HaALS10	1629	1645	+	9.25	3.21e-05	0.467	tagcttgcgaaacatgc
ERF	HaALS9	1835	1848	+	11.5781	3.21e-05	0.279	agaggcggtgaata
ERF	HaALS8	1665	1683	+	9.96875	3.22e-05	0.155	ggtgtggttgatggcgcca
ERF	HaALS5	1591	1609	-	9.60938	3.22e-05	0.335	GGACCAGCACACCGCCCCC
MYB	HaALS3	1084	1101	-	11.8594	3.22e-05	0.139	GGGGGTGATTGGTTGGGG
ERF	HaALS11	796	816	-	5.28125	3.22e-05	0.198	GAAAAGCAGCCGCCCATTTCA
LBD	HaALS5	1544	1564	+	8.9375	3.23e-05	0.0881	cccgtcttgggcgtcggaggc
Dof	HaALS1	1532	1552	-	12.1406	3.23e-05	0.114	TTGTCCTTTTCCTCTCTTTTA
Dof	HaALS11	1439	1466	+	12.0156	3.23e-05	0.076	atgtttttcccatcgttttagttttttt
Dof	HaALS9	1255	1265	-	11.7812	3.24e-05	0.354	ACATAAAGTGA
NAC	HaALS5	816	830	+	12.3125	3.24e-05	0.707	gagttgcgtgcctat
AP2	HaALS7	775	785	+	12.1406	3.24e-05	0.448	cggaactcaag
TCP	HaALS10	454	464	-	8.71875	3.24e-05	0.459	GTGGATTCCAC
NAC	HaALS4	787	804	-	11.9062	3.24e-05	0.329	ATACGTATAATACACGAA
MYB	HaALS9	547	559	+	12.4688	3.24e-05	0.627	acgcaccaactct
TCP	HaALS8	1674	1684	+	7.83544	3.25e-05	0.415	gatggcgccac
ERF	HaALS8	262	276	+	7.92188	3.25e-05	0.201	tccttgacggctggg
AP2	HaALS1	1537	1556	+	12.0633	3.25e-05	0.0498	gagaggaaaaggacaaaaaa
AP2	HaALS1	1699	1718	-	12.0633	3.25e-05	0.0498	AAAAAAAAAAAAAAATTAAA
LBD	HaALS2	1974	1994	+	8.92188	3.25e-05	0.0881	cctttcttcttcaccggtggc
G2-like	HaALS1	1096	1106	+	12.8125	3.25e-05	1	ggaatcttctc
MYB_related	HaALS3	1763	1771	-	13.1912	3.25e-05	0.707	CTTAGGTCG
WRKY	HaALS10	328	338	+	12.6719	3.26e-05	0.476	taaagtcaaca
GATA	HaALS2	1158	1176	+	8.21739	3.26e-05	0.422	gatgatcaaaaccatcgag
C2H2	HaALS2	1477	1495	+	10.1008	3.26e-05	0.0809	acacccctccccccccccc
ERF	HaALS3	172	190	+	9.67188	3.26e-05	0.141	ctcacattacggtgggggc
bZIP	HaALS8	448	465	+	8.10938	3.26e-05	0.219	ttatactccacgtcgttt
bHLH	HaALS3	70	84	+	8.90698	3.27e-05	0.266	caacatacacacgtg
ERF	HaALS5	1553	1571	-	8.65625	3.27e-05	0.174	CCGGCTTGCCTCCGACGCC
TCP	HaALS5	1618	1647	+	5.86076	3.27e-05	0.276	agcggagcccgtcggcccttggccggtccc
ERF	HaALS2	1530	1543	-	12.7812	3.27e-05	0.204	ACTCGCCGACTAGT
HSF	HaALS1	1072	1086	+	11.8987	3.28e-05	0.511	attctagacgtctct
SBP	HaALS10	663	674	+	11.4219	3.28e-05	0.903	tcttgtacggta
B3	HaALS1	515	535	+	-1.14706	3.28e-05	0.47	atgccaagtttcgcgagaaac
NAC	HaALS1	1957	1971	+	12.2188	3.29e-05	0.483	cttctctttcacaca
C2H2	HaALS10	1907	1917	+	11.8	3.29e-05	0.48	cacacacacta
Dof	HaALS6	556	565	+	10.8462	3.29e-05	1	aaaaaagcga
ERF	HaALS9	835	855	-	8.83824	3.3e-05	0.11	AATTTCGGTTACGGTGGCGAC
C2H2	HaALS10	655	672	-	10.8594	3.3e-05	0.284	CCGTACAAGACAAAGTAG
ERF	HaALS2	1879	1899	+	9.0625	3.3e-05	0.111	gtccccacctcaccaccagcc
ERF	HaALS5	1605	1619	-	9.6875	3.3e-05	0.159	CTCCGGCGCCGGACC
C2H2	HaALS4	1957	1975	+	10.0756	3.31e-05	0.0809	cttcctcaatttcccacac
ERF	HaALS5	1610	1619	+	11.1966	3.31e-05	0.142	ggcgccggag
MYB	HaALS5	1607	1621	-	11.9219	3.31e-05	0.24	CGCTCCGGCGCCGGA
ERF	HaALS11	764	773	-	11.5481	3.31e-05	0.351	TACCGGCCAT
C3H	HaALS10	1701	1714	+	11.8906	3.31e-05	0.358	aaacgaaaagtgaa
Dof	HaALS2	932	952	-	12.25	3.31e-05	0.229	TGGGTTTTTTTTAGCTTTTCG
NAC	HaALS9	93	112	-	11.2188	3.32e-05	0.324	TGTCGGTAAGTCTCCGATGC
NAC	HaALS3	1871	1885	+	12.2031	3.32e-05	0.483	cttcctccacaagaa
bZIP	HaALS1	1980	1994	-	9.67188	3.33e-05	0.359	GGTTGACACGTGTCC
MYB_related	HaALS1	1768	1777	+	13.2656	3.33e-05	1	agatatttta
NAC	HaALS8	626	641	-	10.4531	3.34e-05	0.726	CGTGGTGACCACGATT
bZIP	HaALS11	1347	1357	-	9.32877	3.34e-05	0.361	GAAAGCTGTCG
ERF	HaALS3	1758	1770	-	12.5312	3.34e-05	0.223	TTAGGTCGGTCAT
ZF-HD	HaALS5	1717	1727	-	12.0312	3.34e-05	1	AACCGAATAAT
ERF	HaALS8	758	772	+	11.5312	3.34e-05	0.313	gaacgtcggcaacgg
C2H2	HaALS4	1482	1496	-	12.3125	3.34e-05	0.208	TCGTTATCGGTTCGG
C2H2	HaALS9	1517	1531	+	11.9062	3.34e-05	0.198	aaaaaaaaacaaatt
ERF	HaALS2	1279	1299	+	9.03125	3.34e-05	0.111	ttggccatcgtcatctcagcc
NAC	HaALS2	846	862	+	8.9375	3.36e-05	0.489	cttaagccgcaggcaac
TCP	HaALS3	1062	1074	+	10.0156	3.36e-05	0.73	tactgggcccaaa
WRKY	HaALS2	1740	1747	-	13.0532	3.36e-05	0.765	TAGTCAAC
ERF	HaALS3	1011	1020	-	11.9053	3.36e-05	0.276	CACCGCCATG
bZIP	HaALS2	1881	1895	+	8.45312	3.37e-05	0.49	ccccacctcaccacc
MYB	HaALS11	1976	1991	-	12.0938	3.37e-05	0.541	TAAAAAGGTTGGTGAT
Dof	HaALS5	1752	1772	+	12.1406	3.37e-05	0.191	ataaacataaaggaaactgaa
ERF	HaALS5	870	884	-	10.1406	3.37e-05	0.163	GAAACCAGTGGTGGA
BES1	HaALS4	1388	1398	+	9.76562	3.37e-05	0.184	aacacgtgtcg
MYB	HaALS8	1299	1319	-	12.2812	3.37e-05	0.604	GAACGAGATTGGTTAGGTGCT
WRKY	HaALS1	237	251	+	10.8438	3.37e-05	0.616	caacaagtcaaagga
C2H2	HaALS6	152	166	+	11.9375	3.37e-05	0.797	tacctgcatatgatg
Dof	HaALS9	1297	1310	-	12.1875	3.37e-05	0.49	ACAAAAGTTGATTT
C2H2	HaALS1	1460	1479	-	10.4706	3.38e-05	0.286	GACAATTTTGTCATTTATTA
Trihelix	HaALS2	1982	1996	-	11.2188	3.38e-05	0.208	TTGCCACCGGTGAAG
ERF	HaALS5	1554	1568	-	11.625	3.38e-05	0.231	GCTTGCCTCCGACGC
MYB	HaALS6	1059	1079	+	12.3906	3.38e-05	0.488	aaacagtaaatttacctacta
Trihelix	HaALS5	1551	1565	-	11.5625	3.39e-05	0.252	TGCCTCCGACGCCCA
ERF	HaALS9	104	123	+	10.4219	3.39e-05	0.282	ttaccgacatttttttcggc
MYB	HaALS11	1074	1088	+	12.3281	3.39e-05	0.733	taaaataacgatttt
NAC	HaALS4	788	804	-	12.125	3.39e-05	0.493	ATACGTATAATACACGA
LBD	HaALS5	1546	1566	-	9.48438	3.39e-05	0.139	TTGCCTCCGACGCCCAAGACG
ERF	HaALS3	1013	1027	+	8.60938	3.4e-05	0.164	tggcggtggtttcgg
GATA	HaALS5	834	852	-	8.11594	3.4e-05	0.422	CACTATCCCAATCAGCATC
Dof	HaALS11	1778	1796	+	12.3594	3.41e-05	0.397	aaatacaaaaggttgaaaa
bHLH	HaALS3	77	86	+	12.3263	3.41e-05	0.298	cacacgtgtc
bHLH	HaALS3	77	86	-	12.3263	3.41e-05	0.298	GACACGTGTG
ARR-B	HaALS8	512	521	-	12.1702	3.41e-05	0.45	TCGAATCTTT
MYB_related	HaALS4	930	944	+	12.2027	3.42e-05	0.746	aattaggataacatt
NAC	HaALS9	537	551	-	12.1719	3.42e-05	0.41	TGCGTTGGGTACAAG
AP2	HaALS5	146	160	+	11.7031	3.42e-05	0.52	ccccgggaattgctc
ERF	HaALS10	1096	1114	+	9.5625	3.42e-05	0.141	ggtgacctgaggtggagga
NAC	HaALS5	1557	1573	-	9.96203	3.42e-05	0.239	CTCCGGCTTGCCTCCGA
AP2	HaALS8	1249	1258	+	11.875	3.42e-05	0.3	tcatcgtaca
CPP	HaALS11	434	448	-	12.2353	3.43e-05	0.299	TTTCAAAGTTTGAAT
bZIP	HaALS7	1214	1224	+	10.1875	3.43e-05	1	ggtgatgtgac
ERF	HaALS7	1827	1847	+	11.3594	3.43e-05	0.42	ctctggtgtcggcttcgatct
Trihelix	HaALS7	814	828	+	11.5312	3.44e-05	0.252	tgcctccggcaggaa
MYB	HaALS4	1709	1723	-	12.4688	3.44e-05	0.382	TGTAACAACCGTTGT
MYB	HaALS11	1921	1933	-	3.96203	3.44e-05	0.195	GGAGGGTTGGGTG
Dof	HaALS3	33	53	-	12.2031	3.44e-05	0.229	TGTCTATTTTTTCCCTTTTGA
NAC	HaALS2	253	267	-	12.25	3.44e-05	0.376	CTTGTACTTTACGCT
Dof	HaALS7	1580	1598	-	12.25	3.45e-05	0.163	AAAGAAGAAAAAGGAGGTT
MYB	HaALS5	1191	1203	-	3.94937	3.45e-05	0.195	GCAAGGCTGGTGG
ERF	HaALS8	8	22	+	10.1094	3.45e-05	0.151	tcgtcgtctcctcct
C2H2	HaALS5	1395	1409	-	11.8438	3.46e-05	0.198	AAAAGAAAACAAAAA
GATA	HaALS5	1132	1158	-	-3.22989	3.46e-05	0.355	GATGTTGACGAGTAAAATGACAATCAA
LBD	HaALS2	1195	1211	+	10.4062	3.47e-05	0.192	gagcgtataaggcgctg
bHLH	HaALS1	1975	1995	-	11.7969	3.47e-05	0.468	AGGTTGACACGTGTCCTGTTA
AP2	HaALS5	914	933	+	11.9494	3.47e-05	0.0498	atggaaaagtaagaaacaag
AP2	HaALS6	1322	1341	+	11.9494	3.47e-05	0.0498	aggaacataaaaaatacaaa
NAC	HaALS2	252	267	-	12.0469	3.48e-05	0.759	CTTGTACTTTACGCTT
ERF	HaALS9	746	760	+	10.0938	3.48e-05	0.151	ccaccgtaaccgaaa
ERF	HaALS9	839	853	+	10.0938	3.48e-05	0.151	ccaccgtaaccgaaa
ERF	HaALS3	1013	1027	-	11.0312	3.48e-05	0.176	CCGAAACCACCGCCA
Trihelix	HaALS11	829	843	-	11.5	3.49e-05	0.252	CTTTGCCGCCCATGT
WRKY	HaALS8	332	342	-	11.8594	3.49e-05	0.507	AAGAGTCAACA
B3	HaALS7	1633	1647	+	12.1618	3.49e-05	0.0468	gccaaacacaaaaac
CAMTA	HaALS10	1196	1207	+	12.3906	3.49e-05	0.505	ataacgcgttga
C2H2	HaALS8	11	29	+	9.96639	3.5e-05	0.0809	tcgtctcctccttgttcac
MYB	HaALS8	1554	1568	+	12.4375	3.5e-05	0.382	aaaaatgaacgttgc
AP2	HaALS5	1397	1416	-	11.9367	3.5e-05	0.0498	ACAAATGAAAAGAAAACAAA
ARF	HaALS7	1831	1840	-	11.9688	3.51e-05	0.443	AGCCGACACC
bZIP	HaALS9	1022	1039	+	7.79688	3.51e-05	0.219	acaactgactcgtcagaa
MIKC_MADS	HaALS6	722	739	+	10.4265	3.51e-05	0.766	aaactaaaaaaggcaatg
MYB	HaALS3	1979	1989	-	12	3.51e-05	0.151	TGGGGTGTTGG
ERF	HaALS9	742	762	+	6.17391	3.51e-05	0.0932	ctcgccaccgtaaccgaaatt
ERF	HaALS7	1313	1327	-	11.7397	3.52e-05	0.217	AGGGTGTGGTGGGGC
ERF	HaALS7	976	983	-	11.0319	3.52e-05	0.298	GGCAGCCA
NAC	HaALS10	1081	1096	-	11.5156	3.52e-05	0.482	CTTATATATCAAGTTA
ERF	HaALS9	1834	1848	-	9.5	3.53e-05	0.146	TATTCACCGCCTCTG
VOZ	HaALS5	1308	1319	+	11.6731	3.53e-05	0.614	atgttagcgtaa
C2H2	HaALS9	743	753	-	12.1094	3.53e-05	0.212	TACGGTGGCGA
C2H2	HaALS9	836	846	-	12.1094	3.53e-05	0.212	TACGGTGGCGA
ERF	HaALS9	632	650	-	9.48438	3.54e-05	0.141	ATGGTGAGCCGGAGGATGT
MYB_related	HaALS2	1880	1901	+	12.4658	3.54e-05	0.159	tccccacctcaccaccagccga
FAR1	HaALS9	1687	1698	-	11.5294	3.54e-05	0.601	GGCACGCGATTT
LBD	HaALS5	1611	1631	+	9.39062	3.54e-05	0.139	gcgccggagcggagcccgtcg
GATA	HaALS5	942	952	+	12.3936	3.54e-05	1	tctagatcttc
MYB	HaALS3	1968	1988	+	11.8438	3.54e-05	0.169	cactaaactttccaacacccc
LBD	HaALS7	742	758	+	10.3594	3.54e-05	0.192	gggcgacttaggtggca
ERF	HaALS5	1603	1623	-	7.79688	3.55e-05	0.172	TCCGCTCCGGCGCCGGACCAG
ERF	HaALS5	1600	1618	+	8.4375	3.55e-05	0.174	gtgctggtccggcgccgga
ERF	HaALS11	652	666	+	9.48438	3.55e-05	0.146	gcgcccacgccgcaa
Dof	HaALS6	1135	1153	+	12.2188	3.55e-05	0.163	atgtataaaaaagtaacaa
MYB	HaALS2	1889	1902	+	12.0156	3.55e-05	0.171	caccaccagccgac
C2H2	HaALS7	1582	1600	+	9.93277	3.56e-05	0.0809	cctcctttttcttctttgc
NAC	HaALS3	1871	1886	+	11.6719	3.56e-05	1	cttcctccacaagaaa
ERF	HaALS3	172	192	-	7.78125	3.56e-05	0.172	ACGCCCCCACCGTAATGTGAG
bHLH	HaALS5	216	227	-	11.8	3.57e-05	1	CAGGCACGAGGG
CAMTA	HaALS3	14	22	+	12.2128	3.57e-05	0.463	gcgcgttgc
CAMTA	HaALS4	1509	1517	-	12.2128	3.57e-05	0.463	GCGCGTTGC
C2H2	HaALS8	5	15	-	12.0781	3.58e-05	0.212	GACGACGAAGA
ERF	HaALS9	832	850	-	9.45312	3.58e-05	0.141	CGGTTACGGTGGCGACTAT
ERF	HaALS3	217	231	+	10.6406	3.58e-05	0.235	gccacaccaccgata
bZIP	HaALS7	351	360	-	11.8162	3.58e-05	0.682	GTGACGTGAG
ERF	HaALS5	175	187	+	12.3906	3.59e-05	0.223	gtttgtcggcctc
G2-like	HaALS1	1093	1107	-	12.125	3.59e-05	1	GGAGAAGATTCCTCG
MYB	HaALS2	517	530	-	12.0156	3.59e-05	0.595	TAACCGCATAAAAT
MYB	HaALS11	1563	1573	-	12.8219	3.59e-05	0.827	TAAAACCGTTA
ERF	HaALS9	1338	1352	-	9.23438	3.6e-05	0.142	CCCAAAGCGCCGCGC
MYB	HaALS9	695	709	-	12.1875	3.6e-05	0.524	CCAGAGTTACGGTTG
ERF	HaALS3	184	191	-	9.98077	3.6e-05	0.309	CGCCCCCA
ERF	HaALS11	831	844	+	11.3125	3.6e-05	0.279	atgggcggcaaagg
ERF	HaALS2	1880	1898	+	8.39062	3.61e-05	0.174	tccccacctcaccaccagc
GATA	HaALS2	1287	1301	-	11.2206	3.61e-05	0.174	ATGGCTGAGATGACG
bHLH	HaALS4	531	551	+	10.6575	3.61e-05	0.39	cgtatgttacacgtgttgaat
ERF	HaALS10	1152	1172	+	6.10145	3.62e-05	0.0932	atcccaaacaccatcgccact
Dof	HaALS5	1757	1767	+	12.125	3.62e-05	0.355	cataaaggaaa
ERF	HaALS5	628	642	+	10.2031	3.62e-05	0.455	actattgtcggcagt
ERF	HaALS2	702	711	-	12.0581	3.62e-05	0.131	CGCTACCCCC
GATA	HaALS2	1826	1840	-	12.2188	3.63e-05	0.457	AATCAGATCGGGTTT
BES1	HaALS4	1387	1397	-	6.5	3.63e-05	0.222	GACACGTGTTT
MYB	HaALS3	1087	1099	-	3.77215	3.63e-05	0.195	GGGTGATTGGTTG
ERF	HaALS9	103	114	+	12.4844	3.64e-05	0.226	cttaccgacatt
NAC	HaALS2	253	269	+	11.5	3.64e-05	0.265	agcgtaaagtacaagat
ERF	HaALS3	217	231	+	9.125	3.65e-05	0.263	gccacaccaccgata
B3	HaALS9	1673	1681	+	12.1795	3.65e-05	0.443	tcgcatgcc
bZIP	HaALS8	453	467	-	10.0938	3.65e-05	0.725	GCAAACGACGTGGAG
ERF	HaALS9	1218	1225	+	12.0769	3.65e-05	0.198	gcggcgct
ERF	HaALS9	1340	1347	+	12.0769	3.65e-05	0.198	gcggcgct
bZIP	HaALS8	453	467	-	8.20312	3.66e-05	0.314	GCAAACGACGTGGAG
ERF	HaALS2	1282	1296	-	10.25	3.66e-05	0.175	TGAGATGACGATGGC
Dof	HaALS7	1577	1597	-	12.0469	3.66e-05	0.191	AAGAAGAAAAAGGAGGTTTCA
ERF	HaALS9	830	850	-	8.65625	3.66e-05	0.099	CGGTTACGGTGGCGACTATAG
ERF	HaALS5	1543	1563	+	8.65625	3.66e-05	0.099	gcccgtcttgggcgtcggagg
C2H2	HaALS3	512	526	+	9.93671	3.66e-05	0.352	acgtaaacgaaaaat
ERF	HaALS7	1832	1844	+	10.7812	3.66e-05	0.287	gtgtcggcttcga
C2H2	HaALS10	1268	1282	-	12.2466	3.67e-05	0.4	TGTTCATCACTCACA
ERF	HaALS8	1673	1687	-	9.04688	3.67e-05	0.145	CATGTGGCGCCATCA
MIKC_MADS	HaALS3	559	573	-	11.5233	3.67e-05	1	ACTTTCTACTTTCAA
MYB	HaALS11	1976	1990	-	11.9688	3.67e-05	0.561	AAAAAGGTTGGTGAT
ERF	HaALS11	652	672	+	4.8125	3.67e-05	0.198	gcgcccacgccgcaacgcacg
GATA	HaALS7	1722	1736	+	12.4219	3.68e-05	0.803	tgtagatctcacctc
MYB_related	HaALS9	711	720	+	12.2447	3.68e-05	0.537	ttggataaca
MYB_related	HaALS9	804	813	+	12.2447	3.68e-05	0.537	ttggataaca
ERF	HaALS5	1612	1626	-	10.9062	3.68e-05	0.176	GGCTCCGCTCCGGCG
TCP	HaALS3	232	239	+	9.48077	3.68e-05	0.803	gcgaccac
LBD	HaALS2	1627	1641	+	11.5469	3.68e-05	0.8	acggcgattccggca
ERF	HaALS11	648	668	+	6.05797	3.68e-05	0.0932	cactgcgcccacgccgcaacg
ERF	HaALS3	178	192	-	9.39062	3.69e-05	0.146	ACGCCCCCACCGTAA
HSF	HaALS1	1072	1086	-	8.65753	3.69e-05	0.537	AGAGACGTCTAGAAT
bHLH	HaALS3	79	92	+	10.625	3.69e-05	0.35	cacgtgtcgtgtta
C2H2	HaALS4	1975	1989	+	11.7188	3.7e-05	0.198	cacaaaaaacaaaat
bZIP	HaALS1	1982	1991	+	11.7474	3.7e-05	0.281	acacgtgtca
ERF	HaALS3	1009	1023	-	11.5781	3.7e-05	0.295	AACCACCGCCATGCA
ERF	HaALS3	1013	1027	-	9.96875	3.7e-05	0.151	CCGAAACCACCGCCA
Trihelix	HaALS3	613	628	+	12.1094	3.7e-05	0.18	aaagtaaaaaaattaa
MYB	HaALS10	303	317	+	11.75	3.71e-05	0.249	agcacaactgccaca
B3	HaALS4	1971	1985	+	12.0588	3.71e-05	0.0483	cacacacaaaaaaca
Dof	HaALS6	932	959	-	11.8125	3.71e-05	0.0821	TTTTTGTTTATTTTTCTTTATTTTTTGG
BES1	HaALS3	378	392	+	9.34375	3.72e-05	0.162	acacacgtacgttgt
ERF	HaALS5	175	189	+	11.2812	3.72e-05	0.313	gtttgtcggcctcgg
GATA	HaALS5	608	618	+	12.1918	3.72e-05	0.221	ctgatccgagc
ERF	HaALS5	1608	1622	-	11.4219	3.72e-05	0.231	CCGCTCCGGCGCCGG
CAMTA	HaALS4	1512	1520	-	12.2308	3.73e-05	0.528	CCCGCGCGT
C2H2	HaALS2	1481	1499	+	9.84034	3.73e-05	0.0809	ccctccccccccccccaat
NAC	HaALS3	1812	1832	+	10.375	3.74e-05	0.814	ttaacttgttgagcaaacaat
ARR-B	HaALS3	1336	1348	+	11.5895	3.74e-05	0.545	catgagatacgag
ERF	HaALS2	698	717	-	10.2344	3.75e-05	0.147	TTGCGCCGCTACCCCCTTCT
ERF	HaALS5	1604	1624	-	8.75	3.75e-05	0.116	CTCCGCTCCGGCGCCGGACCA
bZIP	HaALS2	1266	1284	-	4.10465	3.75e-05	0.3	GGCCAAGTGGCCGACTCTC
TCP	HaALS6	1747	1757	-	8.1875	3.75e-05	0.459	GCGGGATCCGA
G2-like	HaALS10	1615	1624	-	11.6667	3.75e-05	1	GAGAATCTTA
HD-ZIP	HaALS8	1459	1469	-	11.5373	3.75e-05	0.822	CAATCATTTTT
NAC	HaALS2	253	267	+	12	3.76e-05	0.41	agcgtaaagtacaag
Dof	HaALS4	758	776	+	12.1562	3.76e-05	0.163	aaatgataaaaagttatat
ERF	HaALS5	1608	1624	+	7.0625	3.76e-05	0.271	ccggcgccggagcggag
GeBP	HaALS2	1553	1560	+	11.7234	3.76e-05	0.443	tcggccgg
ERF	HaALS7	1830	1843	+	11.7344	3.76e-05	0.407	tggtgtcggcttcg
bHLH	HaALS9	104	117	-	11.375	3.76e-05	0.36	AAAAATGTCGGTAA
ERF	HaALS9	1834	1854	-	8.46875	3.77e-05	0.249	GAGTATTATTCACCGCCTCTG
ERF	HaALS3	178	198	-	9.89062	3.77e-05	0.137	GGTTTTACGCCCCCACCGTAA
ERF	HaALS11	1842	1852	+	9.07812	3.77e-05	0.209	aaaccaccacc
ERF	HaALS7	729	756	-	5.1875	3.77e-05	0.18	CCACCTAAGTCGCCCCACTAACCCAATT
MYB	HaALS10	13	26	-	12.0625	3.78e-05	0.926	AATCTCATCTGCTT
SBP	HaALS10	663	673	-	13.0625	3.78e-05	0.826	ACCGTACAAGA
NAC	HaALS5	1607	1624	-	10.8906	3.78e-05	0.33	CTCCGCTCCGGCGCCGGA
BBR-BPC	HaALS7	1488	1511	+	0.859375	3.78e-05	0.1	gatagaaggagggtaaagaagggg
TCP	HaALS3	1064	1084	-	9.125	3.78e-05	0.283	GAATTTGGAATTTGGGCCCAG
CPP	HaALS3	1416	1423	+	11.4851	3.79e-05	0.55	gtttgaat
CPP	HaALS6	1932	1939	+	11.4851	3.79e-05	0.55	gtttgaat
G2-like	HaALS1	632	640	+	12.4932	3.79e-05	0.205	gagaaaaca
CPP	HaALS11	434	441	-	11.4851	3.79e-05	0.55	GTTTGAAT
MYB_related	HaALS4	930	944	-	12.0469	3.79e-05	0.499	AATGTTATCCTAATT
MYB	HaALS11	1974	1988	-	12.0625	3.79e-05	0.708	AAAGGTTGGTGATTA
MYB	HaALS2	1383	1393	+	12.7671	3.79e-05	0.827	ttgaaccgtta
C2H2	HaALS4	979	997	-	9.80672	3.79e-05	0.0809	CTTCTCTTTCCTACTTATC
C2H2	HaALS5	1511	1529	-	9.80672	3.79e-05	0.0809	TCTCTCTCTCTCTCTCTTC
bZIP	HaALS2	1271	1288	-	6.25	3.79e-05	0.236	CGATGGCCAAGTGGCCGA
Nin-like	HaALS1	1281	1299	-	10.4062	3.81e-05	0.339	CAGTCGTATCATATTCCAA
Dof	HaALS10	2	22	+	12	3.81e-05	0.182	aagaaagaaacaagcagatga
Dof	HaALS2	922	942	-	11.9062	3.81e-05	0.12	TTAGCTTTTCGACTTCTGGTC
C3H	HaALS10	232	242	+	11.9531	3.81e-05	0.539	gataaagttaa
G2-like	HaALS1	1093	1105	+	12.2656	3.81e-05	1	cgaggaatcttct
MYB	HaALS9	1489	1503	-	12.5	3.81e-05	1	AAAACATAACGGAAG
Dof	HaALS4	832	850	+	12.1406	3.81e-05	0.163	taataaaaaaaagttatat
ERF	HaALS2	1628	1642	-	9.90625	3.82e-05	0.151	TTGCCGGAATCGCCG
AP2	HaALS6	1641	1660	+	11.7848	3.82e-05	0.0526	agtgaagaaagaaaaattag
MYB_related	HaALS1	1766	1777	-	12.7812	3.82e-05	1	TAAAATATCTTT
MIKC_MADS	HaALS10	1117	1134	+	12.1628	3.83e-05	1	tttaccccttatggaaac
NAC	HaALS7	876	889	+	11.1562	3.83e-05	0.625	cttttttagtaagt
MYB	HaALS9	695	705	+	12.1094	3.84e-05	0.42	caaccgtaact
[truncated: 2,712 more rows]
