# Supplementary material for: Genome-Wide Characterization of the HaALS Gene Family Reveals Its Potential Roles in Imazethapyr Tolerance in Sunflower (Helianthus annuus L.)
Source: Plants (Basel). 2026 Jul 8;15(14):2113. doi: 10.3390/plants15142113 (PMC13414588; doi:10.3390/plants15142113)
Supplement: Supplementary file 1 [file plants-15-02113-s001.zip › Table S2. Primer sequences used for qRT-PCR analysis of HaALS genes in sunflower..xlsx]

## Sheet: Sheet1
Table S2
HaALS8	F	5’-TGTATGTGGGTGGTGGGTGTTT-3’
HaALS8	R	5’-TGCATCCCATGCATATGAAGCG-3’
HaALS3	F	5’-GCTGGTTAGTCATTTAGAAGACGC-3’
HaALS3	R	5’-TTCGCTGCTAATAGTCGCCCG-3’
HaALS1	F	5’-GTTGCTTCCAGACCGTCACTTG-3’
HaALS1	R	5’-TGCTGCTAATAGCCGTCCTCC-3’
HaALS6	F	5’-GTATGTGGGTGGTGGGTGTTTG-3’
HaALS6	R	5’-CATCCCATGCATATGAAGCGAC-3’
HaALS2	F	5’-TGTATGTGGGTGGGGGTTGTAT-3’
HaALS2	R	5’-CATCCCATGCATATGCTAGGGA-3’
HaALS9	F	5’-CTGCTATCAGGCTGTGGTGAAT-3’
HaALS9	R	5’-GCTGCTAACAGCCGTCCCCC-3’
HaALS11	F	5’-TTCGGACTGTTACTTGTGCTCAG-3’
HaALS11	R	5’-CGAGAGTCTCTGCTGCTAATAG-3’
HaALS4	F	5’-TGCTTTCAGACAGTCACTTGTT-3’
HaALS4	R	5’-CTTGCTTTGTGGGGTTCAAGAG-3’
HaALS10	F	5’-TGTTTTCAGACGGTTACTTGCT-3’
HaALS10	R	5’-CGAGAGTCTCGGCTGCTAACAG-3’
HaALS5	F	5’-TGCTTTCAGACAGTCACTTGCT-3’
HaALS5	R	5’-TTCAAGGCTTTCGGCTGCTAAT-3’
HaALS7	F	5’-GCCGGTTCCTGTGATCAAAACG-3’
HaALS7	R	5’-TCTTACCGAATCTTTTTCTGCAA-3’
Actin	F	5’-AACTATTATGTAAGACTGGCAGAC-3’
Actin	R	5’-TCACAACCACTCTCCAACTAC-3’
